# Supplementary material for: One-pot synthesis of 1,3,5-triazine-2,4-dithione derivatives via three-component reactions
Source: Beilstein J Org Chem. 2020 Jun 24;16:1447–55. doi: 10.3762/bjoc.16.120 (PMC7323627; doi:10.3762/bjoc.16.120)
Supplement: File 2 — Crystallographic information file of compound 6aa. [file Beilstein_J_Org_Chem-16-1447-s002.cif]

data_190128kgf_0m_tw
_audit_creation_date               2019-01-30
_audit_creation_method
;
Olex2 1.2
(compiled 2018.05.29 svn.r3508 for OlexSys, GUI svn.r5506)
;
_shelx_SHELXL_version_number       '2018/3'
_audit_contact_author_address      ?
_audit_contact_author_email        ?
_audit_contact_author_name         ''
_audit_contact_author_phone        ?
_publ_contact_author_id_orcid      ?
_publ_section_references
;
Dolomanov, O.V., Bourhis, L.J., Gildea, R.J, Howard, J.A.K. & Puschmann, H.
 (2009), J. Appl. Cryst. 42, 339-341.

Sheldrick, G.M. (2015). Acta Cryst. C71, 3-8.
;
_chemical_name_common              ?
_chemical_name_systematic          ?
_chemical_formula_moiety           'C10 H11 N3 S2'
_chemical_formula_sum              'C10 H11 N3 S2'
_chemical_formula_weight           237.34
_chemical_melting_point            ?
loop_
  _atom_type_symbol
  _atom_type_description
  _atom_type_scat_dispersion_real
  _atom_type_scat_dispersion_imag
  _atom_type_scat_source
 'C' 'C' 0.0033 0.0016 'International Tables Vol C Tables 4.2.6.8 and 6.1.1.4'
 'H' 'H' 0.0000 0.0000 'International Tables Vol C Tables 4.2.6.8 and 6.1.1.4'
 'N' 'N' 0.0061 0.0033 'International Tables Vol C Tables 4.2.6.8 and 6.1.1.4'
 'S' 'S' 0.1246 0.1234 'International Tables Vol C Tables 4.2.6.8 and 6.1.1.4'

_shelx_space_group_comment
;
The symmetry employed for this shelxl refinement is uniquely defined
by the following loop, which should always be used as a source of
symmetry information in preference to the above space-group names.
They are only intended as comments.
;
_space_group_crystal_system        'triclinic'
_space_group_IT_number             2
_space_group_name_H-M_alt          'P -1'
_space_group_name_Hall             '-P 1'
loop_
  _space_group_symop_operation_xyz
 'x, y, z'
 '-x, -y, -z'

_cell_length_a                     5.258(4)
_cell_length_b                     8.810(6)
_cell_length_c                     12.257(9)
_cell_angle_alpha                  99.991(9)
_cell_angle_beta                   98.639(8)
_cell_angle_gamma                  95.953(8)
_cell_volume                       547.9(7)
_cell_formula_units_Z              2
_cell_measurement_reflns_used      2921
_cell_measurement_temperature      100
_cell_measurement_theta_max        27.465
_cell_measurement_theta_min        2.369
_shelx_estimated_absorpt_T_max     ?
_shelx_estimated_absorpt_T_min     ?
_exptl_absorpt_coefficient_mu      0.454
_exptl_absorpt_correction_T_max    0.7456
_exptl_absorpt_correction_T_min    0.5168
_exptl_absorpt_correction_type     multi-scan
_exptl_absorpt_process_details    
 'SADABS-2014/3 (Bruker,2014/3) was used for absorption correction. wR2(int) was 0.1003 before and 0.0572 after correction. The Ratio of minimum to maximum transmission is 0.6931. The \l/2 correction factor is 0.00150.'
_exptl_absorpt_special_details     ?
_exptl_crystal_colour              colourless
_exptl_crystal_colour_primary      colourless
_exptl_crystal_density_diffrn      1.439
_exptl_crystal_density_meas        ?
_exptl_crystal_density_method      ?
_exptl_crystal_description         block
_exptl_crystal_F_000               248
_exptl_crystal_size_max            ?
_exptl_crystal_size_mid            ?
_exptl_crystal_size_min            ?
_exptl_transmission_factor_max     ?
_exptl_transmission_factor_min     ?
_diffrn_reflns_av_R_equivalents    ?
_diffrn_reflns_av_unetI/netI       0.0569
_diffrn_reflns_Laue_measured_fraction_full  0.972
_diffrn_reflns_Laue_measured_fraction_max  0.916
_diffrn_reflns_limit_h_max         6
_diffrn_reflns_limit_h_min         -6
_diffrn_reflns_limit_k_max         11
_diffrn_reflns_limit_k_min         -11
_diffrn_reflns_limit_l_max         15
_diffrn_reflns_limit_l_min         -5
_diffrn_reflns_number              2311
_diffrn_reflns_point_group_measured_fraction_full  0.972
_diffrn_reflns_point_group_measured_fraction_max  0.916
_diffrn_reflns_theta_full          25.242
_diffrn_reflns_theta_max           27.528
_diffrn_reflns_theta_min           2.369
_diffrn_ambient_temperature        100
_diffrn_detector_area_resol_mean   ?
_diffrn_measured_fraction_theta_full  0.972
_diffrn_measured_fraction_theta_max  0.916
_diffrn_measurement_device_type    'Bruker D8 Venture'
_diffrn_measurement_method         ?
_diffrn_radiation_type             MoK\a
_diffrn_radiation_wavelength       0.71073
_diffrn_source                     ?
_diffrn_special_details            ?
_reflns_Friedel_coverage           0.000
_reflns_Friedel_fraction_full      .
_reflns_Friedel_fraction_max       .
_reflns_number_gt                  2067
_reflns_number_total               2311
_reflns_special_details
;
 _reflns_Friedel_fraction is defined as the number of unique
 Friedel pairs measured divided by the number that would be
 possible theoretically, ignoring centric projections and
 systematic absences. Completness statistics refer to single and
 composite reflections containing twin component 1 only.
;
_reflns_threshold_expression       'I > 2\s(I)'
_computing_cell_refinement         'SAINT v8.34A (Bruker, 2013)'
_computing_data_collection         ?
_computing_data_reduction          'SAINT v8.34A (Bruker, 2013)'
_computing_molecular_graphics      'Olex2 (Dolomanov et al., 2009)'
_computing_publication_material    'Olex2 (Dolomanov et al., 2009)'
_computing_structure_refinement    'ShelXL (Sheldrick, 2015)'
_computing_structure_solution      ?
_refine_diff_density_max           0.814
_refine_diff_density_min           -0.660
_refine_diff_density_rms           0.146
_refine_ls_extinction_coef         .
_refine_ls_extinction_method       none
_refine_ls_goodness_of_fit_ref     1.181
_refine_ls_hydrogen_treatment      constr
_refine_ls_matrix_type             full
_refine_ls_number_parameters       138
_refine_ls_number_reflns           2311
_refine_ls_number_restraints       0
_refine_ls_R_factor_all            0.0951
_refine_ls_R_factor_gt             0.0898
_refine_ls_restrained_S_all        1.181
_refine_ls_shift/su_max            0.000
_refine_ls_shift/su_mean           0.000
_refine_ls_structure_factor_coef   Fsqd
_refine_ls_weighting_details      
 'w=1/[\s^2^(Fo^2^)+4.8484P] where P=(Fo^2^+2Fc^2^)/3'
_refine_ls_weighting_scheme        calc
_refine_ls_wR_factor_gt            0.2374
_refine_ls_wR_factor_ref           0.2394
_refine_special_details
;
 Refined as a 2-component twin.
;
_olex2_refinement_description
;
1. Twinned data refinement
 Scales: 0.730(6)
 0.270(6)
2. Fixed Uiso
 At 1.2 times of:
  All C(H) groups, All N(H) groups
 At 1.5 times of:
  All C(H,H,H) groups
3.a Ternary CH refined with riding coordinates:
 C3(H3)
3.b Aromatic/amide H refined with riding coordinates:
 N1(H1), N2(H2), C5(H5), C6(H6), C7(H7), C8(H8), C9(H9)
3.c Idealised Me refined as rotating group:
 C10(H10A,H10B,H10C)
;
_atom_sites_solution_hydrogens     geom
_atom_sites_solution_primary       ?
_atom_sites_solution_secondary     ?
loop_
  _atom_site_label
  _atom_site_type_symbol
  _atom_site_fract_x
  _atom_site_fract_y
  _atom_site_fract_z
  _atom_site_U_iso_or_equiv
  _atom_site_adp_type
  _atom_site_occupancy
  _atom_site_site_symmetry_order
  _atom_site_calc_flag
  _atom_site_refinement_flags_posn
  _atom_site_refinement_flags_adp
  _atom_site_refinement_flags_occupancy
  _atom_site_disorder_assembly
  _atom_site_disorder_group
 S1 S 0.3549(3) 0.9807(2) 0.30491(15) 0.0290(4) Uani 1 1 d . . . . .
 S2 S 1.0811(3) 0.75912(19) 0.54753(14) 0.0243(4) Uani 1 1 d . . . . .
 N1 N 0.6845(11) 0.8361(6) 0.4176(5) 0.0255(12) Uani 1 1 d . . . . .
 H1 H 0.746855 0.932946 0.449047 0.031 Uiso 1 1 calc R . . . .
 N2 N 0.6958(11) 0.5772(6) 0.4008(5) 0.0269(13) Uani 1 1 d . . . . .
 H2 H 0.775470 0.499513 0.418365 0.032 Uiso 1 1 calc R . . . .
 N3 N 0.3473(11) 0.6738(6) 0.2871(5) 0.0242(12) Uani 1 1 d . . . . .
 C1 C 0.4612(12) 0.8065(7) 0.3354(5) 0.0193(12) Uani 1 1 d . . . . .
 C2 C 0.8070(12) 0.7200(7) 0.4500(5) 0.0204(12) Uani 1 1 d . . . . .
 C3 C 0.4504(13) 0.5373(7) 0.3194(6) 0.0247(14) Uani 1 1 d . . . . .
 H3 H 0.319013 0.482685 0.355439 0.030 Uiso 1 1 calc R . . . .
 C4 C 0.4848(13) 0.4270(7) 0.2134(5) 0.0236(14) Uani 1 1 d . . . . .
 C5 C 0.3055(16) 0.2953(9) 0.1723(6) 0.0349(17) Uani 1 1 d . . . . .
 H5 H 0.169300 0.271132 0.211869 0.042 Uiso 1 1 calc R . . . .
 C6 C 0.3267(18) 0.1983(9) 0.0719(7) 0.042(2) Uani 1 1 d . . . . .
 H6 H 0.206334 0.106614 0.044155 0.050 Uiso 1 1 calc R . . . .
 C7 C 0.5177(17) 0.2337(10) 0.0138(7) 0.043(2) Uani 1 1 d . . . . .
 H7 H 0.527381 0.168999 -0.055641 0.052 Uiso 1 1 calc R . . . .
 C8 C 0.698(2) 0.3642(13) 0.0559(9) 0.062(3) Uani 1 1 d . . . . .
 H8 H 0.832734 0.388973 0.015671 0.074 Uiso 1 1 calc R . . . .
 C9 C 0.6821(18) 0.4587(11) 0.1564(9) 0.054(2) Uani 1 1 d . . . . .
 H9 H 0.809565 0.546544 0.186149 0.064 Uiso 1 1 calc R . . . .
 C10 C 0.0515(14) 0.9022(9) 0.2123(6) 0.0317(16) Uani 1 1 d . . . . .
 H10A H 0.086387 0.855077 0.138500 0.048 Uiso 1 1 calc GR . . . .
 H10B H -0.054578 0.985988 0.204126 0.048 Uiso 1 1 calc GR . . . .
 H10C H -0.041723 0.823050 0.244190 0.048 Uiso 1 1 calc GR . . . .

loop_
  _atom_site_aniso_label
  _atom_site_aniso_U_11
  _atom_site_aniso_U_22
  _atom_site_aniso_U_33
  _atom_site_aniso_U_23
  _atom_site_aniso_U_13
  _atom_site_aniso_U_12
 S1 0.0309(9) 0.0225(8) 0.0305(9) 0.0025(7) -0.0052(7) 0.0090(7)
 S2 0.0251(8) 0.0222(8) 0.0232(8) 0.0025(6) -0.0024(6) 0.0041(6)
 N1 0.024(3) 0.016(3) 0.031(3) -0.003(2) -0.004(2) 0.003(2)
 N2 0.032(3) 0.018(3) 0.028(3) 0.003(2) -0.006(2) 0.004(2)
 N3 0.025(3) 0.025(3) 0.022(3) 0.003(2) 0.002(2) 0.007(2)
 C1 0.022(3) 0.021(3) 0.015(3) 0.003(2) 0.005(2) 0.005(2)
 C2 0.025(3) 0.019(3) 0.016(3) 0.002(2) 0.004(2) 0.001(2)
 C3 0.023(3) 0.020(3) 0.026(3) 0.000(3) -0.002(3) 0.000(2)
 C4 0.031(3) 0.019(3) 0.019(3) 0.002(2) -0.004(3) 0.005(3)
 C5 0.044(4) 0.032(4) 0.026(4) 0.003(3) 0.006(3) -0.006(3)
 C6 0.057(5) 0.031(4) 0.029(4) -0.003(3) -0.001(4) -0.006(4)
 C7 0.045(5) 0.050(5) 0.031(4) -0.005(4) -0.001(3) 0.021(4)
 C8 0.054(6) 0.074(7) 0.052(6) -0.009(5) 0.025(5) -0.002(5)
 C9 0.044(5) 0.050(5) 0.056(6) -0.013(4) 0.014(4) -0.011(4)
 C10 0.030(4) 0.033(4) 0.032(4) 0.007(3) 0.000(3) 0.010(3)

_geom_special_details
;
 All esds (except the esd in the dihedral angle between two l.s. planes)
 are estimated using the full covariance matrix.  The cell esds are taken
 into account individually in the estimation of esds in distances, angles
 and torsion angles; correlations between esds in cell parameters are only
 used when they are defined by crystal symmetry.  An approximate (isotropic)
 treatment of cell esds is used for estimating esds involving l.s. planes.
;
loop_
  _geom_bond_atom_site_label_1
  _geom_bond_atom_site_label_2
  _geom_bond_distance
  _geom_bond_site_symmetry_2
  _geom_bond_publ_flag
 S1 C1 1.766(6) . ?
 S1 C10 1.807(7) . ?
 S2 C2 1.692(7) . ?
 N1 H1 0.8800 . ?
 N1 C1 1.397(8) . ?
 N1 C2 1.348(8) . ?
 N2 H2 0.8800 . ?
 N2 C2 1.329(8) . ?
 N2 C3 1.477(8) . ?
 N3 C1 1.259(8) . ?
 N3 C3 1.460(8) . ?
 C3 H3 1.0000 . ?
 C3 C4 1.528(9) . ?
 C4 C5 1.384(10) . ?
 C4 C9 1.367(12) . ?
 C5 H5 0.9500 . ?
 C5 C6 1.397(11) . ?
 C6 H6 0.9500 . ?
 C6 C7 1.357(13) . ?
 C7 H7 0.9500 . ?
 C7 C8 1.381(14) . ?
 C8 H8 0.9500 . ?
 C8 C9 1.381(13) . ?
 C9 H9 0.9500 . ?
 C10 H10A 0.9800 . ?
 C10 H10B 0.9800 . ?
 C10 H10C 0.9800 . ?

loop_
  _geom_angle_atom_site_label_1
  _geom_angle_atom_site_label_2
  _geom_angle_atom_site_label_3
  _geom_angle
  _geom_angle_site_symmetry_1
  _geom_angle_site_symmetry_3
  _geom_angle_publ_flag
 C1 S1 C10 99.8(3) . . ?
 C1 N1 H1 119.1 . . ?
 C2 N1 H1 119.1 . . ?
 C2 N1 C1 121.7(5) . . ?
 C2 N2 H2 117.1 . . ?
 C2 N2 C3 125.8(6) . . ?
 C3 N2 H2 117.1 . . ?
 C1 N3 C3 118.5(5) . . ?
 N1 C1 S1 111.5(4) . . ?
 N3 C1 S1 123.0(5) . . ?
 N3 C1 N1 125.4(6) . . ?
 N1 C2 S2 120.8(5) . . ?
 N2 C2 S2 123.9(5) . . ?
 N2 C2 N1 115.3(6) . . ?
 N2 C3 H3 108.0 . . ?
 N2 C3 C4 111.0(6) . . ?
 N3 C3 N2 112.9(5) . . ?
 N3 C3 H3 108.0 . . ?
 N3 C3 C4 108.8(5) . . ?
 C4 C3 H3 108.0 . . ?
 C5 C4 C3 118.9(6) . . ?
 C9 C4 C3 121.5(6) . . ?
 C9 C4 C5 119.5(7) . . ?
 C4 C5 H5 120.3 . . ?
 C4 C5 C6 119.4(7) . . ?
 C6 C5 H5 120.3 . . ?
 C5 C6 H6 119.7 . . ?
 C7 C6 C5 120.6(8) . . ?
 C7 C6 H6 119.7 . . ?
 C6 C7 H7 120.1 . . ?
 C6 C7 C8 119.8(8) . . ?
 C8 C7 H7 120.1 . . ?
 C7 C8 H8 120.0 . . ?
 C9 C8 C7 120.0(9) . . ?
 C9 C8 H8 120.0 . . ?
 C4 C9 C8 120.7(8) . . ?
 C4 C9 H9 119.7 . . ?
 C8 C9 H9 119.7 . . ?
 S1 C10 H10A 109.5 . . ?
 S1 C10 H10B 109.5 . . ?
 S1 C10 H10C 109.5 . . ?
 H10A C10 H10B 109.5 . . ?
 H10A C10 H10C 109.5 . . ?
 H10B C10 H10C 109.5 . . ?

loop_
  _geom_torsion_atom_site_label_1
  _geom_torsion_atom_site_label_2
  _geom_torsion_atom_site_label_3
  _geom_torsion_atom_site_label_4
  _geom_torsion
  _geom_torsion_site_symmetry_1
  _geom_torsion_site_symmetry_2
  _geom_torsion_site_symmetry_3
  _geom_torsion_site_symmetry_4
  _geom_torsion_publ_flag
 N2 C3 C4 C5 131.8(7) . . . . ?
 N2 C3 C4 C9 -50.8(9) . . . . ?
 N3 C3 C4 C5 -103.4(7) . . . . ?
 N3 C3 C4 C9 74.0(9) . . . . ?
 C1 N1 C2 S2 178.5(5) . . . . ?
 C1 N1 C2 N2 -2.0(9) . . . . ?
 C1 N3 C3 N2 -4.9(9) . . . . ?
 C1 N3 C3 C4 -128.6(6) . . . . ?
 C2 N1 C1 S1 -176.7(5) . . . . ?
 C2 N1 C1 N3 2.8(10) . . . . ?
 C2 N2 C3 N3 5.9(10) . . . . ?
 C2 N2 C3 C4 128.4(7) . . . . ?
 C3 N2 C2 S2 176.9(5) . . . . ?
 C3 N2 C2 N1 -2.5(10) . . . . ?
 C3 N3 C1 S1 -179.4(5) . . . . ?
 C3 N3 C1 N1 1.1(10) . . . . ?
 C3 C4 C5 C6 176.4(7) . . . . ?
 C3 C4 C9 C8 -174.7(9) . . . . ?
 C4 C5 C6 C7 -1.3(13) . . . . ?
 C5 C4 C9 C8 2.7(15) . . . . ?
 C5 C6 C7 C8 2.1(14) . . . . ?
 C6 C7 C8 C9 -0.5(16) . . . . ?
 C7 C8 C9 C4 -1.9(17) . . . . ?
 C9 C4 C5 C6 -1.1(12) . . . . ?
 C10 S1 C1 N1 -173.2(5) . . . . ?
 C10 S1 C1 N3 7.3(6) . . . . ?

_shelx_res_file
;
TITL 190128kgf_P -1 R = 0.13
    190128kgf_0m_tw.res
    created by SHELXL-2018/3 at 21:20:11 on 29-Jan-2019
CELL 0.71073 5.258 8.81 12.257 99.991 98.639 95.953
ZERR 2 0.004 0.006 0.009 0.009 0.008 0.008
LATT 1
SFAC C H N S
UNIT 20 22 6 4

L.S. 5
PLAN  -20
TEMP -173.15
BOND $H
CONF
fmap 2
acta
OMIT 0 0 1
OMIT -2 -3 9
OMIT 3 1 5
OMIT 1 2 3
OMIT -1 -2 9
OMIT 0 -6 8
OMIT -1 -2 8
REM <olex2.extras>
REM <HklSrc "%.\\190128KGF_0m_tw.hkl">
REM </olex2.extras>

WGHT    0.000000    4.848400
BASF   0.26971
FVAR      11.60448
S1    4    0.354880    0.980668    0.304907    11.00000    0.03086    0.02251 =
         0.03051    0.00253   -0.00521    0.00895
S2    4    1.081086    0.759118    0.547529    11.00000    0.02506    0.02225 =
         0.02317    0.00247   -0.00244    0.00409
N1    3    0.684509    0.836072    0.417577    11.00000    0.02440    0.01563 =
         0.03102   -0.00263   -0.00424    0.00314
AFIX  43
H1    2    0.746855    0.932946    0.449047    11.00000   -1.20000
AFIX   0
N2    3    0.695765    0.577249    0.400832    11.00000    0.03191    0.01757 =
         0.02752    0.00309   -0.00566    0.00386
AFIX  43
H2    2    0.775470    0.499513    0.418365    11.00000   -1.20000
AFIX   0
N3    3    0.347302    0.673794    0.287053    11.00000    0.02517    0.02468 =
         0.02202    0.00266    0.00194    0.00669
C1    1    0.461222    0.806507    0.335353    11.00000    0.02223    0.02109 =
         0.01536    0.00254    0.00503    0.00515
C2    1    0.806951    0.720007    0.449959    11.00000    0.02547    0.01874 =
         0.01642    0.00196    0.00443    0.00101
C3    1    0.450375    0.537328    0.319427    11.00000    0.02347    0.02023 =
         0.02603    0.00023   -0.00229   -0.00004
AFIX  13
H3    2    0.319013    0.482685    0.355439    11.00000   -1.20000
AFIX   0
C4    1    0.484781    0.426993    0.213448    11.00000    0.03108    0.01851 =
         0.01879    0.00244   -0.00357    0.00523
C5    1    0.305505    0.295303    0.172268    11.00000    0.04424    0.03169 =
         0.02568    0.00322    0.00626   -0.00600
AFIX  43
H5    2    0.169300    0.271132    0.211869    11.00000   -1.20000
AFIX   0
C6    1    0.326731    0.198269    0.071927    11.00000    0.05695    0.03104 =
         0.02917   -0.00294   -0.00117   -0.00561
AFIX  43
H6    2    0.206334    0.106614    0.044155    11.00000   -1.20000
AFIX   0
C7    1    0.517694    0.233724    0.013782    11.00000    0.04487    0.04967 =
         0.03102   -0.00484   -0.00059    0.02062
AFIX  43
H7    2    0.527381    0.168999   -0.055641    11.00000   -1.20000
AFIX   0
C8    1    0.697944    0.364215    0.055853    11.00000    0.05445    0.07395 =
         0.05231   -0.00925    0.02524   -0.00209
AFIX  43
H8    2    0.832734    0.388973    0.015671    11.00000   -1.20000
AFIX   0
C9    1    0.682107    0.458675    0.156364    11.00000    0.04376    0.04965 =
         0.05647   -0.01329    0.01417   -0.01117
AFIX  43
H9    2    0.809565    0.546544    0.186149    11.00000   -1.20000
AFIX   0
C10   1    0.051539    0.902222    0.212341    11.00000    0.02984    0.03292 =
         0.03193    0.00658   -0.00036    0.00997
AFIX 137
H10A  2    0.086387    0.855077    0.138500    11.00000   -1.50000
H10B  2   -0.054578    0.985988    0.204126    11.00000   -1.50000
H10C  2   -0.041723    0.823050    0.244190    11.00000   -1.50000
AFIX   0
HKLF 5


REM  190128kgf_P -1 R = 0.13
REM wR2 = 0.2394, GooF = S = 1.181, Restrained GooF = 1.181 for all data
REM R1 = 0.0898 for 2067 Fo > 4sig(Fo) and 0.0951 for all 2311 data
REM 138 parameters refined using 0 restraints

END

WGHT      0.0000      4.8502

REM Highest difference peak  0.814,  deepest hole -0.660,  1-sigma level  0.146
Q1    1   0.5917  0.4250  0.3016  11.00000  0.05    0.81
Q2    1   0.3785  0.4390  0.3164  11.00000  0.05    0.65
Q3    1   0.4658  0.8967  0.2145  11.00000  0.05    0.58
Q4    1   0.8603  0.7525  0.5575  11.00000  0.05    0.56
Q5    1   1.1156  0.8570  0.4277  11.00000  0.05    0.55
Q6    1   0.8102  0.1514  0.1445  11.00000  0.05    0.54
Q7    1   0.6556  0.2140  0.2293  11.00000  0.05    0.52
Q8    1   1.0019  0.6731  0.5688  11.00000  0.05    0.50
Q9    1   0.3226  0.4589  0.4068  11.00000  0.05    0.50
Q10   1   0.5691  0.9740  0.2048  11.00000  0.05    0.50
Q11   1   1.1655  0.6561  0.4393  11.00000  0.05    0.49
Q12   1   0.1636  0.5378  0.3201  11.00000  0.05    0.48
Q13   1   0.3029  0.5557  0.4197  11.00000  0.05    0.47
Q14   1   1.0796  0.5881  0.5936  11.00000  0.05    0.47
Q15   1   1.0325  0.7621  0.6235  11.00000  0.05    0.47
Q16   1   0.4210  1.0939  0.1611  11.00000  0.05    0.46
Q17   1   0.1237  0.3791  0.9358  11.00000  0.05    0.46
Q18   1   0.6240  0.6698  0.5534  11.00000  0.05    0.46
Q19   1   0.8336  0.7606  0.6411  11.00000  0.05    0.45
Q20   1   0.0525  0.9382  0.1408  11.00000  0.05    0.44
;
_shelx_res_checksum                46277
_shelx_hkl_file
;
   1   0   0  196705    5758   1
   2   0   0    2108     164   1
   3   0   0   70197    2393   1
   4   0   0   18872    1075   1
  -5   0   4   25723    1176  -2
   5   0   0   25723    1176   1
   6   0   0    2968     528   1
  -6   1   0     151     272   1
  -5   1   0    1448     208   1
  -4   1   0   35637    1555   1
  -3   1   0   58087    3095   1
   2  -1  -1    6127     240  -2
  -2   1   0    6127     240   1
  -1   1   0   38248    1297   1
   0   1   0     725      37   1
   1   1   0   18134    1353   1
   2   1   0   38707    1332   1
  -3  -1   3  153723    4500  -2
   3   1   0  153723    4500   1
   4   1   0    1619     233   1
   5   1   0   13177     992   1
   6   1   0     304     261   1
  -6   2   0    3176     521   1
  -5   2   0    2160     250   1
  -4   2   0     -41     102   1
  -3   2   0    3143     170   1
  -2   2   0   51396    1753   1
  -1   2   0   41142    2019   1
   0  -2   1   41569    1419  -2
   0   2   0   41569    1419   1
   1   2   0  138564   16215   1
   2   2   0    2514     181   1
   3   2   0   28789    1028   1
   4   2   0    2403     152   1
  -5  -2   5   14154    1049  -2
   5   2   0   14154    1049   1
   6   2   0    5555     611   1
  -6   3   0     345     174   1
  -5   3   0   24805    1157   1
  -4   3   0    5327     348   1
  -3   3   0   82534    5201   1
   2  -3   0     909     111  -2
  -2   3   0     909     111   1
  -1   3   0    5181     259   1
   0   3   0     363      50   1
   1   3   0    4101     229   1
   2   3   0   90471    3822   1
  -3  -3   4    4228     221  -2
   3   3   0    4228     221   1
   4   3   0   21975     773   1
   5   3   0     211     220   1
   6   3   0    4420     565   1
  -6   4   0    3460     351   1
  -5   4   0    5722     408   1
   4  -4  -1   61512    2639  -2
  -4   4   0   61512    2639   1
  -3   4   0    1380     172   1
  -2   4   0   75987    3397   1
  -1   4   0   25031     881   1
   0   4   0  128264    4328   1
  -1  -4   3   29608    1290  -2
   1   4   0   29608    1290   1
   2   4   0    7049     584   1
   3   4   0      16      83   1
   4   4   0      17     132   1
  -5  -4   6    8780     633  -2
   5   4   0    8780     633   1
   6  -5  -2    3161     349  -2
  -6   5   0    3161     349   1
  -5   5   0    7697     492   1
  -4   5   0   25991    1196   1
  -3   5   0   10919     659   1
   2  -5   1   12321     657  -2
  -2   5   0   12321     657   1
  -1   5   0   71854    2457   1
   0   5   0   39097    1534   1
   1   5   0    2865     219   1
   2   5   0    2476     227   1
  -3  -5   5   45840    2027  -2
   3   5   0   45840    2027   1
   4   5   0    2889     486   1
   5   5   0    2402     378   1
  -6   6   0    4476     546   1
  -5   6   0   14414     771   1
   4  -6   0   16155     807  -2
  -4   6   0   16155     807   1
  -3   6   0   16474    1060   1
  -2   6   0   14444    1178   1
  -1   6   0  115755    3940   1
  -1  -6   4    5863     564  -2
   1   6   0    5863     564   1
   2   6   0   17122    1245   1
   3   6   0   15068    1164   1
   4   6   0     762     349   1
   5   6   0     653     386   1
  -5   7   0   14386     780   1
  -4   7   0    3612     328   1
  -3   7   0   13086    1428   1
  -2   7   0   14101     565   1
   1  -7   3   21221     987  -2
  -1   7   0   21221     987   1
   0   7   0   10426     550   1
   1   7   0    4619     549   1
   2   7   0   59183    3721   1
   3   7   0     413     288   1
   4   7   0    8512     898   1
  -5   8   0    5788     499   1
   4  -8   1    5512     578  -2
  -4   8   0    5512     578   1
  -3   8   0    2717     409   1
  -2   8   0   11619     857   1
  -1   8   0   37726    1681   1
   0   8   0     988     178   1
  -1  -8   5    8572     784  -2
   1   8   0    8572     784   1
   2   8   0     863     340   1
   3   8   0     109     279   1
  -4   9   0   15916    1212   1
  -3   9   0    1181     307   1
  -2   9   0   15190    1088   1
   1  -9   4   30929    1974  -2
  -1   9   0   30929    1974   1
   0   9   0    9503     554   1
   1   9   0   16150    1276   1
   2   9   0     129     271   1
   3 -10   3    1000     335  -2
  -3  10   0    1000     335   1
  -2  10   0     307     213   1
  -1  10   0   19993    1486   1
   0  10   0     555     312   1
   1  10   0    3014     546   1
   1 -11   5    3638     503  -2
  -1  11   0    3638     503   1
   0  11   0    4495     662   1
   0 -11   1    2738     557   1
  -1  11  -4   12326     971  -2
   1 -11   1   12326     971   1
  -1 -10   1    6082     743   1
   0 -10   1    2975     527   1
   1 -10   1    8427     708   1
   2 -10   1   16363    1181   1
  -3  10  -2    6893     692  -2
   3 -10   1    6893     692   1
  -2  -9   1   11378    1035   1
  -1  -9   1    2793     513   1
   0  -9   1    5473     396   1
  -1   9  -3    4364     348  -2
   1  -9   1    4364     348   1
   2  -9   1   13991    1021   1
   3  -9   1     314     257   1
   4  -9   1   20154    1447   1
  -3  -8   1    7553     827   1
  -2  -8   1    2468     491   1
   1   8  -4    4112     534  -2
  -1  -8   1    4112     534   1
   0  -8   1   17806     866   1
   1  -8   1   18807     906   1
   2  -8   1    1391     277   1
   3  -8   1   10245     566   1
  -4   8   0    7712     499  -2
   4  -8   1    7712     499   1
   5  -8   1    3980     550   1
  -4  -7   1   16555     897   1
  -3  -7   1     336     273   1
  -2  -7   1   11856     976   1
  -1  -7   1   33846    2207   1
   0  -7   1   50990    2205   1
  -1   7  -2   22783     845  -2
   1  -7   1   22783     845   1
   2  -7   1     103     103   1
   3  -7   1   34356    1537   1
   4  -7   1    1135     217   1
   5  -7   1     432     313   1
  -5  -6   1    3214     443   1
  -4  -6   1     150     132   1
  -3  -6   1    2202     446   1
  -2  -6   1   11206     892   1
   1   6  -3   75862    3224  -2
  -1  -6   1   75862    3224   1
   1  -6   1   48505    1691   1
   2  -6   1   34074    1220   1
   3  -6   1   10087     533   1
  -4   6   1     272     343  -2
   4  -6   1     272     343   1
   5  -6   1     663     195   1
  -5  -5   1    6816     489   1
  -4  -5   1    7450     391   1
   3   5  -4   22979    1091  -2
  -3  -5   1   22979    1091   1
  -2  -5   1   11417     589   1
  -1  -5   1    2741     215   1
   0  -5   1    1066     102   1
   1  -5   1   11117     530   1
  -2   5   0   32453    1146  -2
   2  -5   1   32453    1146   1
   3  -5   1      40      98   1
   4  -5   1   53362    2318   1
   5  -5   1    8546     522   1
  -6   5   3    2842     329  -2
   6  -5   1    2842     329   1
  -6  -4   1    2556     577   1
   5   4  -5     375     237  -2
  -5  -4   1     375     237   1
  -4  -4   1    2623     289   1
  -3  -4   1     679     109   1
  -2  -4   1   20199    2763   1
   1   4  -2   44325    1895  -2
  -1  -4   1   44325    1895   1
   0  -4   1  120113    5559   1
   1  -4   1   60125    2054   1
   2  -4   1    1737     133   1
   3  -4   1   13267     639   1
  -4   4   2   45502    1983  -2
   4  -4   1   45502    1983   1
   5  -4   1   11107     616   1
   6  -4   1     418     273   1
  -6  -3   1     618     320   1
  -5  -3   1   11757     782   1
  -4  -3   1  125860    4315   1
   3   3  -3   25211     916  -2
  -3  -3   1   25211     916   1
  -2  -3   1   14696    1377   1
  -1  -3   1  121818    5052   1
   0  -3   1   37146    1276   1
   1  -3   1  316505   10715   1
  -2   3   1   72721    2472  -2
   2  -3   1   72721    2472   1
   3  -3   1   48174    2554   1
   4  -3   1   53012    2395   1
   5  -3   1    3536     315   1
   6  -3   1   14005    1116   1
  -6  -2   1     472     294   1
   5   2  -4    1712     364  -2
  -5  -2   1    1712     364   1
  -4  -2   1    4852     423   1
  -3  -2   1    5384     217   1
  -2  -2   1      55      68   1
  -1  -2   1   93666    8020   1
   0   2   0   28956    1686  -2
   0  -2   1   28956    1686   1
   1  -2   1  236310    7988   1
   2  -2   1      95      46   1
   3  -2   1   51541    1778   1
   4  -2   1    8925     476   1
   5  -2   1    1557     218   1
   6  -2   1   17501    1713   1
  -6  -1   1     281     263   1
  -5  -1   1   16293    1176   1
  -4  -1   1    3670     340   1
   3   1  -2   69569    2063  -2
  -3  -1   1   69569    2063   1
  -2  -1   1   63117    2147   1
  -1  -1   1  177715    5200   1
   0  -1   1   20755     935   1
   1  -1   1   14242    1015   1
  -2   1   2   82909    2800  -2
   2  -1   1   82909    2800   1
   3  -1   1    6358     263   1
   4  -1   1    3152     329   1
   5  -1   1   10819     577   1
   6  -1   1    8629     799   1
  -6   0   1    4941     589   1
  -4   0   1    9490     694   1
  -3   0   1   15248     560   1
  -2   0   1   97959    3304   1
  -1   0   1      27      28   1
   0   0   1      -8       8  -2
   0   0   1      -8       8   1
   1   0   1  196468    6626   1
   2   0   1  102810    3472   1
   3   0   1   37015    1114   1
   4   0   1   11796     585   1
  -5   0   5   10603     563  -2
   5   0   1   10603     563   1
   6   0   1     183     265   1
  -6   1   1    6370     672   1
  -5   1   1     879     171   1
  -4   1   1   50008    2241   1
  -3   1   1   40943    1416   1
   2  -1   0    8355     317  -2
  -2   1   1    8355     317   1
  -1   1   1   49927    1689   1
   0   1   1     527      63   1
   1   1   1   64366    2669   1
   2   1   1   17559    1325   1
  -3  -1   4   61734    2123  -2
   3   1   1   61734    2123   1
   4   1   1   24581     780   1
   5   1   1    5228     351   1
   6   1   1    2350     459   1
  -6   2   1     108     277   1
  -5   2   1   11822     620   1
  -4   2   1    1874     255   1
  -3   2   1    3998     202   1
  -2   2   1   16115     580   1
  -1   2   1  282075    9542   1
   0  -2   2  292137   15443  -2
   0   2   1  292137   15443   1
   1   2   1   27323    1162   1
   2   2   1   32108    1121   1
   3   2   1   20976     771   1
   4   2   1    3924     313   1
  -5  -2   6    2309     411  -2
   5   2   1    2309     411   1
   6   2   1    7059     693   1
  -6   3   1    1190     397   1
  -5   3   1   64563    4610   1
  -4   3   1    5431     349   1
  -3   3   1    4531     355   1
   2  -3   1   96918    3279  -2
  -2   3   1   96918    3279   1
  -1   3   1   38733    1329   1
   0   3   1   49774    1694   1
   1   3   1    3169     190   1
   2   3   1   53059    2255   1
  -3  -3   5   37379    1908  -2
   3   3   1   37379    1908   1
   4   3   1    2935     233   1
   5   3   1    7429     664   1
  -6   4   1    6110     443   1
  -5   4   1   12434     666   1
   4  -4   0   30584    1372  -2
  -4   4   1   30584    1372   1
  -3   4   1      88     106   1
  -2   4   1  151182    5139   1
  -1   4   1     548      78   1
   0   4   1   18021    1360   1
  -1  -4   4  141044    5861  -2
   1   4   1  141044    5861   1
   2   4   1   56180    2398   1
   3   4   1   15500     608   1
   4   4   1    2570     237   1
   6  -5  -1    1665     279  -2
  -6   5   1    1665     279   1
  -5   5   1    5237     392   1
  -4   5   1    5814     660   1
  -3   5   1    8948     476   1
   2  -5   2   13427     515  -2
  -2   5   1   13427     515   1
  -1   5   1    1912     151   1
   0   5   1   10054    1740   1
   1   5   1   18638     858   1
   2   5   1    3741     440   1
  -3  -5   6   31840    2103  -2
   3   5   1   31840    2103   1
   4   5   1    1366     364   1
   5   5   1    7071    1205   1
  -6   6   1     114     195   1
  -5   6   1   19735    1584   1
   4  -6   1     823     283  -2
  -4   6   1     823     283   1
  -3   6   1   19062     896   1
  -2   6   1   13422     768   1
  -1   6   1   85987    2945   1
   0   6   1   18572     867   1
  -1  -6   5   21115    1448  -2
   1   6   1   21115    1448   1
   2   6   1    5191     565   1
   3   6   1     347     262   1
   4   6   1    9826     929   1
   5   6   1     302     286   1
  -5   7   1    7574     510   1
  -4   7   1   16962     847   1
  -3   7   1     104     177   1
  -2   7   1    9834     720   1
   1  -7   4    2673     243  -2
  -1   7   1    2673     243   1
   0   7   1    7922     456   1
   1   7   1    1510     357   1
   2   7   1   49206    3158   1
   3   7   1     371     259   1
   4   7   1     798     397   1
  -5   8   1    1939     536   1
   4  -8   2     194     227  -2
  -4   8   1     194     227   1
  -3   8   1    2524     372   1
  -2   8   1   37333    2342   1
  -1   8   1   22809    1078   1
   0   8   1     252     219   1
  -1  -8   6    3345     490  -2
   1   8   1    3345     490   1
   2   8   1     547     286   1
   3   8   1    5876     732   1
  -4   9   1    4271     549   1
  -3   9   1    9216     791   1
  -2   9   1    2881     430   1
   1  -9   5    6018     419  -2
  -1   9   1    6018     419   1
   0   9   1    1109     341   1
   1   9   1   29471    2064   1
   2   9   1    2443     534   1
   3 -10   4   37683    2623  -2
  -3  10   1   37683    2623   1
  -2  10   1    4224     493   1
  -1  10   1   15200     815   1
   0  10   1    9780     920   1
   1  10   1    8707     889   1
   0 -11   2    2117     512   1
  -1  11  -3   10255     849  -2
   1 -11   2   10255     849   1
   2 -11   2     592     356   1
   2  10  -5    3156     632  -2
  -2 -10   2    3156     632   1
  -1 -10   2    7479     827   1
   0 -10   2    5803     804   1
   1 -10   2    2585     387   1
   2 -10   2   26006    1742   1
  -3  10  -1    4576     564  -2
   3 -10   2    4576     564   1
  -3  -9   2    5244     764   1
  -2  -9   2   21946    1647   1
  -1  -9   2     746     337   1
   0  -9   2   14285     811   1
  -1   9  -2    4640     463  -2
   1  -9   2    4640     463   1
   2  -9   2   28588    1861   1
   3  -9   2    3302     476   1
   4  -9   2    2710     461   1
  -3  -8   2    3088     553   1
  -2  -8   2   10108     925   1
   1   8  -3    2225     423  -2
  -1  -8   2    2225     423   1
   0  -8   2   39644    1757   1
   1  -8   2   27868    1228   1
   2  -8   2    4337     311   1
   3  -8   2    1944     551   1
  -4   8   1    1075     229  -2
   4  -8   2    1075     229   1
   5  -8   2   33857    2268   1
  -4  -7   2    8374     583   1
  -3  -7   2   12781    1078   1
  -2  -7   2     327     255   1
  -1  -7   2    8712     390   1
   0  -7   2   16389    1001   1
  -1   7  -1   22437     834  -2
   1  -7   2   22437     834   1
   2  -7   2    8651     476   1
   3  -7   2   45516    1998   1
   4  -7   2    6251     547   1
   5  -7   2    3893     366   1
  -5  -6   2    3490     484   1
  -4  -6   2      53     141   1
  -3  -6   2    7092     471   1
  -2  -6   2   10657     591   1
   1   6  -2   37834    1347  -2
  -1  -6   2   37834    1347   1
   0  -6   2   45870    1604   1
   1  -6   2    3977     264   1
   2  -6   2   15361     914   1
   3  -6   2    7816    1120   1
  -4   6   2   22333    1150  -2
   4  -6   2   22333    1150   1
   5  -6   2     571     278   1
  -5  -5   2    1071     197   1
  -4  -5   2   19556     797   1
   3   5  -3   12705     673  -2
  -3  -5   2   12705     673   1
  -2  -5   2    8365     471   1
  -1  -5   2    6038     271   1
   0  -5   2    4871     226   1
  -2   5   1   24747    1099  -2
   2  -5   2   24747    1099   1
   3  -5   2    2211     290   1
   4  -5   2    3163     308   1
   5  -5   2    8803     537   1
  -6   5   4    2902     458  -2
   6  -5   2    2902     458   1
  -6  -4   2   12386    1056   1
   5   4  -4    3699     286  -2
  -5  -4   2    3699     286   1
  -4  -4   2     761     207   1
  -3  -4   2   19398    1342   1
  -2  -4   2   55699    7494   1
   1   4  -1   70545    2412  -2
  -1  -4   2   70545    2412   1
   1  -4   2  195068    6551   1
   2  -4   2    1610     122   1
   3  -4   2    2731     308   1
  -4   4   3    6641     476  -2
   4  -4   2    6641     476   1
   5  -4   2    6982     452   1
   6  -4   2     299     231   1
  -6  -3   2    6973     726   1
  -5  -3   2     200     142   1
  -4  -3   2   26596    1004   1
   3   3  -2   87091    2580  -2
  -3  -3   2   87091    2580   1
  -2  -3   2   18757     723   1
  -1  -3   2   36757    1275   1
   0  -3   2     508      59   1
   1  -3   2  161081    6931   1
  -2   3   2   30939    2770  -2
   2  -3   2   30939    2770   1
   3  -3   2    2870     332   1
   4  -3   2  112463    4723   1
   5  -3   2    8130     490   1
   6  -3   2    7833     513   1
  -6  -2   2     443     307   1
   5   2  -3    9673     548  -2
  -5  -2   2    9673     548   1
  -4  -2   2   10040     541   1
  -3  -2   2   15285     535   1
  -2  -2   2      70      43   1
  -1  -2   2  195284    9949   1
   0   2   1  622740   18156  -2
   0  -2   2  622740   18156   1
   1  -2   2  165048    5708   1
   2  -2   2   45799    1934   1
   3  -2   2    3805     335   1
   4  -2   2   35985    1584   1
   5  -2   2    2579     270   1
   6  -2   2    2146     289   1
  -6  -1   2     627     312   1
  -5  -1   2    3527     484   1
  -4  -1   2   29221    1047   1
   3   1  -1   31709    1364  -2
  -3  -1   2   31709    1364   1
  -2  -1   2   21765     949   1
  -1  -1   2  318352   13225   1
   0  -1   2  129488    5498   1
   1  -1   2  179472    6043   1
  -2   1   3  163389    5509  -2
   2  -1   2  163389    5509   1
   3  -1   2   24769     953   1
   4  -1   2    3518     267   1
   5  -1   2   22243    1045   1
   6  -1   2   11931    1064   1
  -6   0   2    5595     640   1
   5   0  -2      10     215  -2
  -5   0   2      10     215   1
  -4   0   2   19080     712   1
  -3   0   2   25911     920   1
  -2   0   2   32490    1120   1
  -1   0   2  200745    7838   1
   0   0   2    5686     578  -2
   0   0   2    5686     578   1
   1   0   2   42383    2508   1
   2   0   2  101917    3449   1
   3   0   2    4875     229   1
   4   0   2    6880     521   1
  -5   0   6   19284     921  -2
   5   0   2   19284     921   1
   6   0   2    4271     536   1
  -6   1   2    9548     848   1
  -5   1   2    2180     414   1
  -4   1   2     971     152   1
  -3   1   2  109382    3710   1
   2  -1   1   47389    1622  -2
  -2   1   2   47389    1622   1
  -1   1   2  134200    4524   1
   0   1   2  247327   14636   1
   1   1   2   44619    1869   1
   2   1   2  207591    6981   1
  -3  -1   5   14403     548  -2
   3   1   2   14403     548   1
   4   1   2    8933     495   1
   5   1   2     192     128   1
   6   1   2    5504     599   1
  -6   2   2    1141     378   1
  -5   2   2   11192     596   1
  -4   2   2     128     114   1
  -3   2   2    6186     335   1
  -2   2   2   13359     493   1
  -1   2   2   32216    1352   1
   0  -2   3  212386   12383  -2
   0   2   2  212386   12383   1
   1   2   2   66397    2765   1
   2   2   2   25089    1059   1
   3   2   2    5027     248   1
   4   2   2   22059     826   1
  -5  -2   7     820     168  -2
   5   2   2     820     168   1
   6   2   2    1617     390   1
  -6   3   2    2815     537   1
  -5   3   2   44491    2425   1
  -4   3   2   27386    1228   1
  -3   3   2   13052     624   1
   2  -3   2   67837    2319  -2
  -2   3   2   67837    2319   1
  -1   3   2    8397     324   1
   0   3   2  172487    7123   1
   1   3   2   17126    1065   1
   2   3   2   10828     668   1
  -3  -3   6  105141    3592  -2
   3   3   2  105141    3592   1
   4   3   2   10032     437   1
  -6   4   2     130     283   1
  -5   4   2    5703     397   1
   4  -4   1   31175    1435  -2
  -4   4   2   31175    1435   1
  -3   4   2    3985     221   1
  -2   4   2  184259    6220   1
  -1   4   2    6407     548   1
   0   4   2   28413    1239   1
  -1  -4   5    9152     446  -2
   1   4   2    9152     446   1
   2   4   2    2892     269   1
   3   4   2   26503    1204   1
   4   4   2    2835     326   1
   6  -5   0    7646     757  -2
  -6   5   2    7646     757   1
  -5   5   2   17008     858   1
  -4   5   2     586     166   1
  -3   5   2    5550     279   1
   2  -5   3    4471     275  -2
  -2   5   2    4471     275   1
  -1   5   2   41258    1866   1
   0   5   2     523     112   1
   1   5   2   39010    2458   1
   2   5   2   15942    1157   1
  -3  -5   7   16726    1231  -2
   3   5   2   16726    1231   1
   4   5   2     860     332   1
  -6   6   2     262     357   1
  -5   6   2    2521     307   1
   4  -6   2   11634     623  -2
  -4   6   2   11634     623   1
  -3   6   2   36906    1618   1
  -2   6   2   11990     708   1
  -1   6   2    6736     391   1
   0   6   2   30006    1340   1
  -1  -6   6   21751    1499  -2
   1   6   2   21751    1499   1
   2   6   2    4995     565   1
   3   6   2     704     290   1
   4   6   2   12379    1085   1
  -5   7   2    7105     524   1
  -4   7   2   16279    1167   1
  -3   7   2    3226     393   1
  -2   7   2   31451    1416   1
   1  -7   5   62686    2692  -2
  -1   7   2   62686    2692   1
   0   7   2  106064    5279   1
   1   7   2    4383     523   1
   3   7   2   14218    1170   1
   4   7   2     637     348   1
  -5   8   2    1503     455   1
   4  -8   3    7254     690  -2
  -4   8   2    7254     690   1
  -3   8   2    5475     553   1
  -2   8   2   36171    1628   1
  -1   8   2    2574     270   1
   0   8   2     177     193   1
  -1  -8   7    3635     519  -2
   1   8   2    3635     519   1
   2   8   2     789     320   1
   3   8   2   18911    1489   1
  -4   9   2     380     281   1
  -3   9   2    6332     614   1
  -2   9   2     628     236   1
   1  -9   6    4288     360  -2
  -1   9   2    4288     360   1
   0   9   2     255     252   1
   1   9   2   15288    1247   1
   2   9   2    4376     618   1
  -2  10   2   13383    1019   1
  -1  10   2     400     184   1
   0  10   2    5630     677   1
   1  10   2     188     326   1
  -1 -11   3     748     515   1
  -1  11  -2   26797    1786  -2
   1 -11   3   26797    1786   1
   2  10  -4    2523     550  -2
  -2 -10   3    2523     550   1
  -1 -10   3    9385     933   1
   0 -10   3   10767     971   1
   1 -10   3     536     223   1
   2 -10   3    9282     793   1
  -3  10   0     883     335  -2
   3 -10   3     883     335   1
  -3  -9   3    1837     366   1
  -2  -9   3    4921     664   1
  -1  -9   3    2968     526   1
   0  -9   3   25465    1200   1
  -1   9  -1    5826     534  -2
   1  -9   3    5826     534   1
   2  -9   3    9015     535   1
   3  -9   3   14935    1101   1
   4  -9   3      25     181   1
  -4  -8   3      -5     496   1
  -3  -8   3     467     173   1
  -2  -8   3   12724    1070   1
   1   8  -2     863     308  -2
  -1  -8   3     863     308   1
   0  -8   3   20877     808   1
   1  -8   3   29251    3255   1
   2  -8   3    2279     336   1
   3  -8   3    6433     434   1
  -4   8   2    4705     642  -2
   4  -8   3    4705     642   1
   5  -8   3   14634    1269   1
  -4  -7   3    1044     409   1
  -3  -7   3   58285    2916   1
  -2  -7   3      28     154   1
  -1  -7   3    2778     201   1
   0  -7   3    1435     299   1
  -1   7   0   19370     841  -2
   1  -7   3   19370     841   1
   2  -7   3   22563    1643   1
   3  -7   3    2214     247   1
   4  -7   3   25138    1193   1
   5  -7   3     132     177   1
  -4  -6   3     531     160   1
  -3  -6   3   17381     717   1
  -2  -6   3    8202     501   1
   1   6  -1   31023    1399  -2
  -1  -6   3   31023    1399   1
   0  -6   3  136245    4626   1
   1  -6   3    2871     217   1
   2  -6   3    4882     426   1
  -4   6   3   27233    1267  -2
   4  -6   3   27233    1267   1
   5  -6   3   10394    1580   1
  -5  -5   3    2321     257   1
  -4  -5   3   43834    1607   1
   3   5  -2    8386     404  -2
  -3  -5   3    8386     404   1
  -1  -5   3    2466     186   1
   0  -5   3   87373    2980   1
   1  -5   3    1746     121   1
  -2   5   2    4407     345  -2
   2  -5   3    4407     345   1
   3  -5   3   26252    1191   1
   4  -5   3    1832     228   1
   5  -5   3    4186     354   1
  -6  -4   3    4245     665   1
   5   4  -3    7417     616  -2
  -5  -4   3    7417     616   1
  -4  -4   3    8146     408   1
  -3  -4   3    2967     217   1
  -2  -4   3   18904    1799   1
   1   4   0   37144    1298  -2
  -1  -4   3   37144    1298   1
   0  -4   3   31773    1112   1
   1  -4   3  230395    8821   1
   2  -4   3   40926    1760   1
   3  -4   3   94714    3982   1
  -4   4   4   11787     618  -2
   4  -4   3   11787     618   1
   5  -4   3   13815     730   1
   6  -4   3    9321     790   1
  -6  -3   3    1063     380   1
  -5  -3   3   21199    1030   1
  -4  -3   3    7749     625   1
   3   3  -1   59848    2093  -2
  -3  -3   3   59848    2093   1
  -2  -3   3     207     137   1
  -1  -3   3   16537     519   1
   0  -3   3    4649     237   1
   1  -3   3   17782     630   1
  -2   3   3   95819    3997  -2
   2  -3   3   95819    3997   1
   3  -3   3    6410     362   1
   4  -3   3   22655    1470   1
   5  -3   3    1787     245   1
   6  -3   3    9730     624   1
  -6  -2   3    1830     451   1
   5   2  -2    4695     423  -2
  -5  -2   3    4695     423   1
  -4  -2   3    8387     939   1
  -3  -2   3    9198     384   1
  -2  -2   3   32661     986   1
  -1  -2   3   14159    1200   1
   0   2   2  160464    5945  -2
   0  -2   3  160464    5945   1
   1  -2   3   58373    1989   1
   2  -2   3   35291    1511   1
   3  -2   3    2285     434   1
   4  -2   3   20294     947   1
   5  -2   3    1787     419   1
   6  -2   3     910     213   1
  -6  -1   3    3980     562   1
  -5  -1   3    4086     333   1
  -4  -1   3   57431    2466   1
   3   1   0   67706    2837  -2
  -3  -1   3   67706    2837   1
  -2  -1   3   37368    1287   1
  -1  -1   3   21110     912   1
   0  -1   3  156011    5263   1
   1  -1   3   43529    3512   1
  -2   1   4   75798    2733  -2
   2  -1   3   75798    2733   1
   3  -1   3   74256    3124   1
   4  -1   3      99     114   1
   5  -1   3    3257     348   1
   6  -1   3    4689     516   1
  -6   0   3    3506     530   1
   5   0  -1    2431     440  -2
  -5   0   3    2431     440   1
  -4   0   3   40542    1430   1
  -3   0   3    3686     186   1
  -2   0   3   12219     448   1
  -1   0   3 1079337   43680   1
   0   0   3   23279     989  -2
   0   0   3   23279     989   1
   1   0   3    1702     178   1
   2   0   3    4419     201   1
   3   0   3   29178    1036   1
   4   0   3   11960     602   1
  -5   0   7    3431     464  -2
   5   0   3    3431     464   1
   6   0   3    7060     464   1
  -6   1   3    7708     748   1
  -5   1   3   10579     855   1
  -4   1   3    6982     318   1
  -3   1   3    2240     147   1
   2  -1   2   65950    2768  -2
  -2   1   3   65950    2768   1
  -1   1   3  158033    5333   1
   0   1   3    3003     167   1
   1   1   3   62325    2878   1
   2   1   3  184450    6242   1
  -3  -1   6      45      73  -2
   3   1   3      45      73   1
   4   1   3    2641     234   1
   5   1   3     139     131   1
   6   1   3   12608     996   1
  -6   2   3     -84     249   1
  -5   2   3    3789     496   1
  -4   2   3   10470     446   1
  -3   2   3   56964    1969   1
  -2   2   3   10664     410   1
  -1   2   3   21518     755   1
   0  -2   4   23616    1459  -2
   0   2   3   23616    1459   1
   1   2   3   28612    1767   1
   2   2   3  136185    4606   1
   3   2   3    2909     186   1
   4   2   3   28459    1071   1
  -5  -2   8    5386     404  -2
   5   2   3    5386     404   1
  -6   3   3    2874     511   1
  -5   3   3    1385     213   1
  -4   3   3   29446    1314   1
  -3   3   3    7484     328   1
   2  -3   3   39059    1357  -2
  -2   3   3   39059    1357   1
  -1   3   3   15263    1157   1
   0   3   3   63642    3802   1
   1   3   3   13942     629   1
   2   3   3    7020     376   1
  -3  -3   7   59393    2068  -2
   3   3   3   59393    2068   1
   4   3   3    4921     338   1
   5   3   3   18113    1297   1
  -6   4   3    3173     530   1
  -5   4   3   27258    1258   1
   4  -4   2   15661     762  -2
  -4   4   3   15661     762   1
  -3   4   3   24184    1078   1
  -2   4   3    3559     191   1
  -1   4   3   95968    3258   1
  -1  -4   6   30506    1933  -2
   1   4   3   30506    1933   1
   2   4   3    7225     633   1
   3   4   3     219     125   1
   4   4   3   10924     592   1
   6  -5   1    7531     754  -2
  -6   5   3    7531     754   1
  -5   5   3    9225     545   1
  -4   5   3    6954     443   1
  -3   5   3    1438     231   1
   2  -5   4    1169     157  -2
  -2   5   3    1169     157   1
  -1   5   3   34803    1519   1
   0   5   3    6102     535   1
   1   5   3   20601    1397   1
   2   5   3   47948    3021   1
  -3  -5   8    1431     338  -2
   3   5   3    1431     338   1
   4   5   3     704     319   1
  -6   6   3    1311     262   1
  -5   6   3   12309     675   1
   4  -6   3   12738     660  -2
  -4   6   3   12738     660   1
  -3   6   3    9576     524   1
  -2   6   3   98209    4131   1
  -1   6   3     134     112   1
   0   6   3    5386     533   1
  -1  -6   7    7061     658  -2
   1   6   3    7061     658   1
   2   6   3   17742    1310   1
   3   6   3    2041     443   1
   4   6   3    1214     380   1
  -5   7   3      38     214   1
  -4   7   3    9849     800   1
  -3   7   3     857     249   1
  -2   7   3   39672    1758   1
   1  -7   6    1069     189  -2
  -1   7   3    1069     189   1
   0   7   3    3064     444   1
   1   7   3   95102    5800   1
   2   7   3    3130     509   1
   3   7   3    7344     794   1
   4   7   3    -145     340   1
   4  -8   4    7121     672  -2
  -4   8   3    7121     672   1
  -3   8   3    4638     505   1
  -2   8   3    7188     450   1
  -1   8   3   24247    1145   1
   0   8   3    9321     827   1
  -1  -8   8    4745     572  -2
   1   8   3    4745     572   1
   2   8   3    4003     593   1
   3   8   3    7277     857   1
  -3   9   3    1854     370   1
  -2   9   3    3020     306   1
   1  -9   7    7752     501  -2
  -1   9   3    7752     501   1
   0   9   3    6372     687   1
   1   9   3     981     343   1
   2   9   3    9095    1226   1
  -2  10   3   14064    1116   1
  -1  10   3     250     264   1
   0  10   3     590     327   1
  -1 -11   4    8075     740   1
   2 -11   4    6373     664   1
   2  10  -3    4688     995  -2
  -2 -10   4    4688     995   1
   0 -10   4   19002    1492   1
   1 -10   4     698     243   1
   2 -10   4    5138     582   1
  -3  10   1   14334    1106  -2
   3 -10   4   14334    1106   1
  -3  -9   4    1422     443   1
  -1  -9   4       3     248   1
   0  -9   4    8787     798   1
  -1   9   0   21433    2364  -2
   1  -9   4   21433    2364   1
   2  -9   4    2470     283   1
   3  -9   4   29941    1406   1
   4  -9   4    1596     324   1
  -3  -8   4      19     138   1
  -2  -8   4    2774     358   1
   1   8  -1    9655     594  -2
  -1  -8   4    9655     594   1
   0  -8   4    7525     367   1
   3  -8   4   11258     624   1
  -4   8   3    5097     528  -2
   4  -8   4    5097     528   1
  -4  -7   4     212     272   1
  -3  -7   4   21307     872   1
  -2  -7   4    2860     316   1
  -1  -7   4   34718    1576   1
   0  -7   4   12257     594   1
  -1   7   1    6597     324  -2
   1  -7   4    6597     324   1
   2  -7   4   43603    1907   1
   3  -7   4      39     125   1
   4  -7   4     -22     130   1
   5  -7   4   10413    1417   1
  -5  -6   4    4125     391   1
  -4  -6   4      42     130   1
  -3  -6   4    2997     288   1
  -2  -6   4   71467    2501   1
   1   6   0    2581     153  -2
  -1  -6   4    2581     153   1
   0  -6   4   18341     694   1
   1  -6   4   28839    1115   1
   2  -6   4   14101    1040   1
   3  -6   4    4925     555   1
  -4   6   4    7000     450  -2
   4  -6   4    7000     450   1
   5  -6   4   10831     634   1
  -5  -5   4    4899     407   1
  -4  -5   4   26534    1034   1
   3   5  -1    9805     705  -2
  -3  -5   4    9805     705   1
  -2  -5   4    4978     442   1
  -1  -5   4   12119     416   1
   0  -5   4   78339    2319   1
   1  -5   4   37343    2324   1
  -2   5   3    1176     200  -2
   2  -5   4    1176     200   1
   3  -5   4   48640    2110   1
   4  -5   4    7744     467   1
   5  -5   4    6716     658   1
  -6  -4   4    1544     780   1
   5   4  -2    2430     401  -2
  -5  -4   4    2430     401   1
  -4  -4   4   15364     784   1
  -3  -4   4     102     103   1
  -2  -4   4   34469    1277   1
   1   4   1  123886    4198  -2
  -1  -4   4  123886    4198   1
   1  -4   4   15172    1688   1
   2  -4   4   45799    1961   1
   3  -4   4  199940    8293   1
  -4   4   5    2872     312  -2
   4  -4   4    2872     312   1
   5  -4   4    1707     507   1
   6  -4   4   12294    1078   1
  -6  -3   4    3098     559   1
  -5  -3   4   28625    1409   1
   3   3   0   10545    1064  -2
  -3  -3   4   10545    1064   1
  -2  -3   4    3607     365   1
  -1  -3   4   17186     539   1
   0  -3   4   85738    2909   1
   1  -3   4   30533    1058   1
  -2   3   4    7733     893  -2
   2  -3   4    7733     893   1
   3  -3   4   20029     923   1
   4  -3   4    3428     282   1
   5  -3   4    2840     297   1
   6  -3   4   23891    1606   1
  -6  -2   4    1332     404   1
   5   2  -1    4149     357  -2
  -5  -2   4    4149     357   1
  -4  -2   4     326     188   1
  -3  -2   4     238     115   1
  -2  -2   4   49574    2107   1
   0   2   3    9403     350  -2
   0  -2   4    9403     350   1
   1  -2   4    8329     319   1
   2  -2   4   78845    3295   1
   3  -2   4   13294     644   1
   4  -2   4   10284     546   1
   5  -2   4    9536     547   1
   6  -2   4     299     176   1
  -6  -1   4    4745     622   1
  -5  -1   4     585     188   1
  -4  -1   4   36196    1608   1
   3   1   1   44741    1553  -2
  -3  -1   4   44741    1553   1
  -2  -1   4  245903   10141   1
  -1  -1   4   76226    3503   1
   0  -1   4     787      74   1
   1  -1   4   79796    2883   1
  -2   1   5   14702     750  -2
   2  -1   4   14702     750   1
   3  -1   4     748     186   1
   4  -1   4   10090     537   1
   5  -1   4   21702    1036   1
   6  -1   4     868     205   1
  -6   0   4     828     334   1
   5   0   0   14766     953  -2
  -5   0   4   14766     953   1
  -4   0   4   10459     560   1
  -3   0   4    7192     304   1
  -2   0   4     -42      49   1
  -1   0   4  353925   14697   1
   0   0   4   21480     942  -2
   0   0   4   21480     942   1
   1   0   4  171950    5789   1
   2   0   4  114105    3866   1
   3   0   4   50282    1748   1
   4   0   4   23250    1065   1
  -5   0   8    2890     284  -2
   5   0   4    2890     284   1
   6   0   4    2472     611   1
  -6   1   4    1667     433   1
  -5   1   4   19881    1396   1
  -4   1   4   14528     572   1
  -3   1   4   10320     497   1
   2  -1   3   33404    1166  -2
  -2   1   4   33404    1166   1
  -1   1   4    1070     134   1
   0   1   4   57167    2386   1
   1   1   4    7426     950   1
   2   1   4   59474    2042   1
  -3  -1   7   15502     595  -2
   3   1   4   15502     595   1
   4   1   4    1015     166   1
   5   1   4     -50     128   1
   6   1   4    6459     732   1
  -6   2   4     254     283   1
  -5   2   4    4201     519   1
  -4   2   4   14338     729   1
  -3   2   4   20192     748   1
  -2   2   4  132370    4474   1
  -1   2   4    6605     415   1
   0  -2   5   51870    3114  -2
   0   2   4   51870    3114   1
   1   2   4    9961     466   1
   2   2   4   69902    2396   1
   3   2   4    5125     262   1
   4   2   4     417     140   1
  -5  -2   9   22204    1467  -2
   5   2   4   22204    1467   1
  -6   3   4   31803    2122   1
  -5   3   4     119     231   1
  -4   3   4     144     110   1
  -3   3   4    9509     401   1
   2  -3   4   12776     489  -2
  -2   3   4   12776     489   1
  -1   3   4  148216    5002   1
   0   3   4    3122     321   1
   1   3   4   77152    4621   1
   2   3   4   14457    1018   1
  -3  -3   8    4391     309  -2
   3   3   4    4391     309   1
   4   3   4    1852     463   1
   5   3   4   17140    1181   1
  -6   4   4    5201     625   1
  -5   4   4    2297     426   1
   4  -4   3    4741     324  -2
  -4   4   4    4741     324   1
  -3   4   4  122626    5108   1
  -2   4   4    7241     314   1
  -1   4   4   23525    1050   1
   0   4   4   27591    1754   1
  -1  -4   7   55217    3379  -2
   1   4   4   55217    3379   1
   2   4   4   34027    2189   1
   3   4   4    1765     319   1
   4   4   4   24275    1144   1
   6  -5   2    1238     370  -2
  -6   5   4    1238     370   1
  -5   5   4   17858     888   1
  -4   5   4     695     202   1
  -3   5   4    9460     495   1
   2  -5   5    8277     454  -2
  -2   5   4    8277     454   1
  -1   5   4   19400     894   1
   0   5   4   46366    2880   1
   1   5   4   15730    1129   1
   2   5   4   42039    2692   1
  -3  -5   9    1230     218  -2
   3   5   4    1230     218   1
   4   5   4   14585     763   1
  -5   6   4    3416     463   1
   4  -6   4   12070     905  -2
  -4   6   4   12070     905   1
  -3   6   4    5105     351   1
  -2   6   4   69580    2967   1
  -1   6   4    2260     225   1
   0   6   4     519     245   1
  -1  -6   8     394     240  -2
   1   6   4     394     240   1
   2   6   4   15661    1205   1
   3   6   4    5025     614   1
   4   6   4    1677     279   1
  -5   7   4    7009     671   1
  -4   7   4     111     208   1
  -3   7   4     362     161   1
  -2   7   4    1104     191   1
   1  -7   7   20882     998  -2
  -1   7   4   20882     998   1
   0   7   4    1376     347   1
   1   7   4   43490    2816   1
   2   7   4     275     248   1
   3   7   4     636     322   1
   4  -8   5   10697     885  -2
  -4   8   4   10697     885   1
  -3   8   4   27361    1795   1
  -2   8   4   14118    1025   1
  -1   8   4    1892     250   1
   0   8   4    4691     569   1
  -1  -8   9    1580     412  -2
   1   8   4    1580     412   1
   2   8   4   11506    1038   1
  -3   9   4    8673     747   1
  -2   9   4    3144     459   1
   1  -9   8    3849     530  -2
  -1   9   4    3849     530   1
   0   9   4   31520    2178   1
   1   9   4     422     284   1
  -1  10   4    3220     533   1
  -1 -11   5    1481     468   1
   2 -11   5   10988     925   1
   2  10  -2    9929    1117  -2
  -2 -10   5    9929    1117   1
   1 -10   5   14721    1223   1
   2 -10   5   11470     662   1
  -3  10   2   10490    1339  -2
   3 -10   5   10490    1339   1
  -3  -9   5   12981    1577   1
  -2  -9   5    4901     497   1
  -1  -9   5    9302    1037   1
   0  -9   5    3763     466   1
  -1   9   1   15828     796  -2
   1  -9   5   15828     796   1
   2  -9   5    3916     474   1
   3  -9   5    3226     355   1
   4  -9   5    4225     571   1
  -3  -8   5    3414     327   1
  -2  -8   5    2449     241   1
   1   8   0   20251     810  -2
  -1  -8   5   20251     810   1
   0  -8   5   19980     937   1
   1  -8   5   25380    1252   1
   2  -8   5    3940     452   1
   3  -8   5    3934     564   1
  -4   8   4   30404    2752  -2
   4  -8   5   30404    2752   1
  -4  -7   5    6348     402   1
  -3  -7   5    2373     251   1
  -2  -7   5   17461    1278   1
  -1  -7   5   48549    2968   1
   0  -7   5    5224     306   1
  -1   7   2   27657    1241  -2
   1  -7   5   27657    1241   1
   2  -7   5   40702    1793   1
   3  -7   5    2772     285   1
   4  -7   5   13683     736   1
  -5  -6   5    1535     908   1
  -4  -6   5    1714     296   1
  -3  -6   5    1517     234   1
  -2  -6   5    8586     531   1
   1   6   1   24101     910  -2
  -1  -6   5   24101     910   1
   1  -6   5   10480     574   1
   2  -6   5   38498    4402   1
   3  -6   5    8240     472   1
  -4   6   5    4429     349  -2
   4  -6   5    4429     349   1
   5  -6   5    5381     423   1
  -5  -5   5    5277     437   1
  -4  -5   5    2805     465   1
   3   5   0   43668    1665  -2
  -3  -5   5   43668    1665   1
  -2  -5   5   21757     837   1
  -1  -5   5     253      77   1
   0  -5   5    5348     253   1
   1  -5   5   21447     968   1
  -2   5   4   11085    1554  -2
   2  -5   5   11085    1554   1
   3  -5   5    2867     352   1
   4  -5   5    3793     316   1
   5  -5   5    8057     516   1
  -6  -4   5   10449     889   1
   5   4  -1    1460     273  -2
  -5  -4   5    1460     273   1
  -4  -4   5    1241     391   1
  -3  -4   5   19231    1613   1
  -2  -4   5   11335     676   1
   1   4   2    4647     279  -2
  -1  -4   5    4647     279   1
   0  -4   5  129791    4384   1
   1  -4   5   42789    2559   1
   2  -4   5     707     171   1
   3  -4   5    9701     754   1
  -4   4   6   26402    1222  -2
   4  -4   5   26402    1222   1
   5  -4   5     489     176   1
  -6  -3   5     318     227   1
  -5  -3   5   15613     828   1
  -4  -3   5   18394     908   1
   3   3   1   24836    1138  -2
  -3  -3   5   24836    1138   1
  -2  -3   5   17809    1099   1
  -1  -3   5   37353    1295   1
   0  -3   5  121411    4099   1
   1  -3   5   20590    1247   1
  -2   3   5   31962    1393  -2
   2  -3   5   31962    1393   1
   3  -3   5   72453    3073   1
   4  -3   5   21675    1344   1
   5  -3   5     731     188   1
  -6  -2   5     939     408   1
   5   2   0    9966     589  -2
  -5  -2   5    9966     589   1
  -4  -2   5   17069     897   1
  -3  -2   5    2250     227   1
  -2  -2   5   13520     644   1
  -1  -2   5  129583    4377   1
   0   2   4   24466    1189  -2
   0  -2   5   24466    1189   1
   1  -2   5   17878     863   1
   2  -2   5   23756     842   1
   3  -2   5   33164    1459   1
   4  -2   5    2579     260   1
   5  -2   5   13506     713   1
  -6  -1   5    5642     691   1
  -5  -1   5    1118     240   1
  -4  -1   5    1555     349   1
   3   1   2   17524    1225  -2
  -3  -1   5   17524    1225   1
  -2  -1   5  239734    9900   1
  -1  -1   5     909     146   1
   0  -1   5     202      60   1
   1  -1   5  158711    7378   1
  -2   1   6   46369    1972  -2
   2  -1   5   46369    1972   1
   3  -1   5   19435     897   1
   4  -1   5    8668     488   1
   5  -1   5   13761     722   1
   6  -1   5   16921     998   1
  -6   0   5     585     320   1
   5   0   1   15912     822  -2
  -5   0   5   15912     822   1
  -4   0   5   10024     557   1
  -3   0   5   40716    1425   1
  -2   0   5    7734     312   1
   0   0   5     211     106  -2
   0   0   5     211     106   1
   1   0   5  117328    5151   1
   2   0   5   14459    1421   1
   3   0   5    1110     213   1
   4   0   5   41274    2093   1
  -5   0   9      43     142  -2
   5   0   5      43     142   1
  -5   1   5    9403     575   1
  -4   1   5    9108     532   1
  -3   1   5   29256    1840   1
   2  -1   4   31752    1116  -2
  -2   1   5   31752    1116   1
  -1   1   5   60840    3591   1
   0   1   5  136916    5673   1
   1   1   5    8346     549   1
   2   1   5     627      90   1
   3   1   5   27323     992   1
   4   1   5    4973     336   1
   5   1   5   10357     812   1
  -6   2   5    4746     601   1
  -5   2   5     856     306   1
  -4   2   5   21269     809   1
  -3   2   5    1908     171   1
  -2   2   5   33114    1168   1
  -1   2   5   49376    2087   1
   0  -2   6   18720    1212  -2
   0   2   5   18720    1212   1
   1   2   5    5258     282   1
   2   2   5   15936     603   1
   3   2   5   18271     861   1
   4   2   5     908     231   1
  -5  -2  10    2642     387  -2
   5   2   5    2642     387   1
  -6   3   5   21496    1532   1
  -5   3   5    2322     418   1
  -4   3   5      61     102   1
  -3   3   5    5516     487   1
   2  -3   5   22121     806  -2
  -2   3   5   22121     806   1
  -1   3   5   51924    2193   1
   0   3   5    3868     375   1
   1   3   5   35005    2190   1
   2   3   5   58024    3549   1
  -3  -3   9   22308    1041  -2
   3   3   5   22308    1041   1
   4   3   5    4261     439   1
   5   3   5    5191     526   1
  -6   4   5     276     287   1
  -5   4   5   18978    1332   1
   4  -4   4    6426     331  -2
  -4   4   5    6426     331   1
  -3   4   5   93445    3210   1
  -2   4   5   11496     463   1
  -1   4   5     443     115   1
   0   4   5    2465     322   1
   1   4   5    6849     601   1
   2   4   5   52485    3266   1
   3   4   5     184     129   1
   4   4   5    4974     483   1
  -5  -4  11    9061     741  -2
   5   4   5    9061     741   1
   6  -5   3    3094     498  -2
  -6   5   5    3094     498   1
  -4   5   5    2509     361   1
  -3   5   5   11145     593   1
   2  -5   6   16167     778  -2
  -2   5   5   16167     778   1
  -1   5   5    1646     199   1
   0   5   5   35357    2252   1
   1   5   5    9039     755   1
   2   5   5    4721     534   1
  -3  -5  10    2102     309  -2
   3   5   5    2102     309   1
   4   5   5   12986     712   1
  -5   6   5    4078     497   1
   4  -6   5   11802     890  -2
  -4   6   5   11802     890   1
  -2   6   5    8300     528   1
  -1   6   5   24614    1649   1
   0   6   5  100345    6054   1
  -1  -6   9    3719     471  -2
   1   6   5    3719     471   1
   2   6   5    4923     603   1
   3   6   5   26769    1580   1
   4   6   5     901     211   1
  -5   7   5    7289     703   1
  -4   7   5    2896     432   1
  -3   7   5   15791    1613   1
  -2   7   5    7417     459   1
   1  -7   8   24970    1713  -2
  -1   7   5   24970    1713   1
   0   7   5   10328     882   1
   1   7   5     198     224   1
   2   7   5    1325     371   1
   3   7   5    4336     637   1
   4  -8   6    9990     836  -2
  -4   8   5    9990     836   1
  -3   8   5   12849     970   1
  -2   8   5    7512     483   1
  -1   8   5    4613     572   1
   0   8   5     989     315   1
  -1  -8  10      99     223  -2
   1   8   5      99     223   1
   2   8   5   12900    1116   1
  -3   9   5    7306     734   1
  -2   9   5    2772     318   1
   1  -9   9     757     315  -2
  -1   9   5     757     315   1
   0   9   5   10350     951   1
   1   9   5    4336     990   1
  -2  10   5     843     300   1
   2  10  -1    2271     312  -2
  -2 -10   6    2271     312   1
  -1 -10   6    8611     877   1
   1 -10   6    5910     599   1
   2 -10   6    7403    1323   1
  -3  10   3   15148    1966  -2
   3 -10   6   15148    1966   1
  -3  -9   6    6073     950   1
  -2  -9   6     344     157   1
  -1  -9   6   14774    1304   1
   0  -9   6     997     384   1
  -1   9   2    7702     470  -2
   1  -9   6    7702     470   1
   2  -9   6    9498     562   1
   3  -9   6    1454     260   1
  -4  -8   6     841     507   1
  -3  -8   6    7212     614   1
  -2  -8   6    3152     348   1
   1   8   1    4148     283  -2
  -1  -8   6    4148     283   1
   0  -8   6   14166     597   1
   1  -8   6    3907     303   1
   2  -8   6   12077     924   1
   3  -8   6   11327     634   1
  -4   8   5   27041    1297  -2
   4  -8   6   27041    1297   1
  -4  -7   6   19175     999   1
  -3  -7   6    8060     446   1
  -1  -7   6    5203     368   1
   0  -7   6   44131    4494   1
  -1   7   3    1884     283  -2
   1  -7   6    1884     283   1
   2  -7   6    1527     214   1
   3  -7   6   24094    1698   1
   4  -7   6    4755     440   1
  -5  -6   6    1222     340   1
  -4  -6   6    7197     509   1
  -3  -6   6    1057     212   1
  -2  -6   6    7413     383   1
   1   6   2   28061    1290  -2
  -1  -6   6   28061    1290   1
   0  -6   6    5059     293   1
   1  -6   6    2115     398   1
   2  -6   6    2738     363   1
   3  -6   6   55665    2417   1
  -4   6   6    3825     383  -2
   4  -6   6    3825     383   1
   5  -6   6     430     231   1
  -5  -5   6   13462     777   1
  -4  -5   6    1078     541   1
   3   5   1   20430     997  -2
  -3  -5   6   20430     997   1
  -2  -5   6    2934     340   1
  -1  -5   6   42977    1986   1
   0  -5   6    6444     286   1
   1  -5   6   19320    1182   1
  -2   5   5    8483     465  -2
   2  -5   6    8483     465   1
   3  -5   6    7212     668   1
   4  -5   6    3811     320   1
   5  -5   6    4499     385   1
   5   4   0    4272     404  -2
  -5  -4   6    4272     404   1
  -4  -4   6    2950     326   1
  -3  -4   6   28288    1303   1
  -2  -4   6   17166     829   1
   1   4   3   52496    1814  -2
  -1  -4   6   52496    1814   1
   0  -4   6   80621    2749   1
   1  -4   6    2263     146   1
   2  -4   6  161002    6692   1
   3  -4   6   12291     627   1
  -4   4   7   12627     664  -2
   4  -4   6   12627     664   1
   5  -4   6    2504     303   1
  -6  -3   6    3992     557   1
  -5  -3   6     796     248   1
  -4  -3   6   16640    1228   1
   3   3   2   51645    2244  -2
  -3  -3   6   51645    2244   1
  -2  -3   6   13660     894   1
  -1  -3   6     857     262   1
   0  -3   6   35383    1251   1
   1  -3   6   29551    1052   1
  -2   3   6   10088     511  -2
   2  -3   6   10088     511   1
   3  -3   6   34070    1509   1
   4  -3   6    5347     405   1
   5  -3   6   22735    1681   1
  -6  -2   6    2697     488   1
   5   2   1    1089     256  -2
  -5  -2   6    1089     256   1
  -4  -2   6   23435    1475   1
  -3  -2   6     361     150   1
  -2  -2   6   52762    2339   1
  -1  -2   6   15314     782   1
   0   2   5    7970     501  -2
   0  -2   6    7970     501   1
   1  -2   6   35735    1773   1
   2  -2   6     625     118   1
   3  -2   6   61440    2618   1
   4  -2   6    3891     315   1
   5  -2   6    2035     269   1
  -6  -1   6    2476     544   1
  -5  -1   6   15817     835   1
   3   1   3      93     132  -2
  -3  -1   6      93     132   1
  -2  -1   6   41933    1810   1
  -1  -1   6   44231    1528   1
   0  -1   6    2692     188   1
   1  -1   6   82774    5578   1
  -2   1   7   21254     771  -2
   2  -1   6   21254     771   1
   3  -1   6    3890     362   1
   4  -1   6    1275     444   1
   5  -1   6     -28     143   1
  -6   0   6     326     345   1
   5   0   2   22383    1098  -2
  -5   0   6   22383    1098   1
  -4   0   6    5288     389   1
  -3   0   6     920     189   1
  -2   0   6  197658    8188   1
  -1   0   6   86825    6841   1
   0   0   6    1948     181  -2
   0   0   6    1948     181   1
   1   0   6   14106     527   1
   2   0   6   49634    1723   1
   3   0   6   13784     672   1
   4   0   6    1260     256   1
  -5   0  10   11395     627  -2
   5   0   6   11395     627   1
  -6   1   6    8323     831   1
  -5   1   6      79     205   1
  -4   1   6      10     179   1
  -3   1   6     145      84   1
   2  -1   5   93083    3907  -2
  -2   1   6   93083    3907   1
  -1   1   6   28190    1719   1
   1   1   6   85552    2917   1
   2   1   6    6204     283   1
   3   1   6   14545     700   1
   4   1   6    7468     623   1
   5   1   6   14007    1031   1
  -6   2   6     228     327   1
  -5   2   6     774     276   1
  -4   2   6   25310    1191   1
  -3   2   6    3072     294   1
  -2   2   6     395     120   1
  -1   2   6   67244    2833   1
   0   2   6   54826    3324   1
   1   2   6   65088    3920   1
   2   2   6     219     155   1
   3   2   6   29175    1314   1
   4   2   6    2965     387   1
  -5  -2  11     977     280  -2
   5   2   6     977     280   1
  -6   3   6    4896     626   1
  -5   3   6   17962    1283   1
  -4   3   6   27073    1009   1
  -3   3   6   13046     908   1
   2  -3   6    3818     211  -2
  -2   3   6    3818     211   1
  -1   3   6   57327    3494   1
   0   3   6    2326     313   1
   1   3   6   29132    1869   1
   2   3   6  104194    6235   1
  -3  -3  10   34581    1550  -2
   3   3   6   34581    1550   1
   4   3   6   18767    1264   1
   5   3   6     561     248   1
  -6   4   6    3972     558   1
  -5   4   6    1933     394   1
   4  -4   5   26933    1011  -2
  -4   4   6   26933    1011   1
  -3   4   6      24     216   1
  -2   4   6   16610     798   1
  -1   4   6    1888     328   1
   0   4   6    3771     414   1
   1   4   6   73481    4470   1
   2   4   6    2298     372   1
   3   4   6    1638     238   1
   4   4   6     507     220   1
  -4   5   6    2039     337   1
  -3   5   6    2734     458   1
   2  -5   7   43499    1907  -2
  -2   5   6   43499    1907   1
  -1   5   6    3516     439   1
   0   5   6    1809     349   1
   1   5   6   51913    3250   1
   2   5   6    3052     442   1
  -3  -5  11     451     170  -2
   3   5   6     451     170   1
   4   5   6    2858     407   1
  -5   6   6    1335     304   1
   4  -6   6    6313     577  -2
  -4   6   6    6313     577   1
  -3   6   6   46412    2047   1
  -2   6   6    5415     368   1
  -1   6   6    6683     637   1
   0   6   6    2886     456   1
  -1  -6  10   32211    2143  -2
   1   6   6   32211    2143   1
   2   6   6     850     313   1
   3   6   6    1444     272   1
  -5   7   6    2667     440   1
  -4   7   6    2837     439   1
  -3   7   6   16326     839   1
  -2   7   6     557     167   1
   1  -7   9   14906    1148  -2
  -1   7   6   14906    1148   1
   0   7   6   22790    1613   1
   1   7   6    5671     647   1
   2   7   6   11435    1010   1
   3   7   6    3024     871   1
   4  -8   7    3029     475  -2
  -4   8   6    3029     475   1
  -3   8   6    8813     557   1
  -2   8   6    3171     325   1
  -1   8   6    5347     629   1
   0   8   6    6442     685   1
  -1  -8  11    1703     420  -2
   1   8   6    1703     420   1
  -2   9   6   13386    1117   1
   1  -9  10    1562     409  -2
  -1   9   6    1562     409   1
   0   9   6    1459     479   1
   2  10   0     618     279  -2
  -2 -10   7     618     279   1
  -1 -10   7   13675    1121   1
   0 -10   7     706     443   1
   1 -10   7   11061     904   1
   2 -10   7    4025     533   1
  -3  -9   7     860     427   1
  -2  -9   7    1083     236   1
  -1  -9   7   10785     828   1
   0  -9   7    -170     319   1
  -1   9   3    4739     522  -2
   1  -9   7    4739     522   1
   2  -9   7   11800     663   1
   3  -9   7    4500     398   1
  -4  -8   7     635     409   1
  -3  -8   7    1866     330   1
  -2  -8   7     160     137   1
   1   8   2   12927     580  -2
  -1  -8   7   12927     580   1
   0  -8   7    1206     402   1
   1  -8   7     804     170   1
   2  -8   7   19746    1460   1
   3  -8   7    5451     406   1
  -4   8   6    6990     790  -2
   4  -8   7    6990     790   1
  -4  -7   7   12125     730   1
  -3  -7   7    4578     698   1
  -2  -7   7   61692    3807   1
  -1  -7   7   10958     914   1
   0  -7   7    7161    1164   1
  -1   7   4   22839    1463  -2
   1  -7   7   22839    1463   1
   2  -7   7    3072     406   1
   3  -7   7    3819     707   1
   4  -7   7    7755    1334   1
  -5  -6   7     472     448   1
  -4  -6   7    4887     675   1
  -3  -6   7    7856    1343   1
  -2  -6   7    1534     295   1
   1   6   3   14119     720  -2
  -1  -6   7   14119     720   1
   0  -6   7    1946     171   1
   1  -6   7   28251    1409   1
   2  -6   7      91     106   1
   3  -6   7   31170    1827   1
  -4   6   7    9879     584  -2
   4  -6   7    9879     584   1
  -5  -5   7    4146     427   1
  -4  -5   7     439     496   1
   3   5   2   12397     682  -2
  -3  -5   7   12397     682   1
  -2  -5   7    7675     619   1
  -1  -5   7   74220    3159   1
   0  -5   7    2145     259   1
   1  -5   7    1053     163   1
  -2   5   6   40504    1773  -2
   2  -5   7   40504    1773   1
   3  -5   7     -12     105   1
   4  -5   7    8393     563   1
   5  -5   7    1458     313   1
   5   4   1   15523    1350  -2
  -5  -4   7   15523    1350   1
  -4  -4   7     502     201   1
  -3  -4   7    6439     437   1
  -2  -4   7   16738     821   1
   1   4   4   24887    2613  -2
  -1  -4   7   24887    2613   1
   0  -4   7    8216     568   1
   1  -4   7    1758     156   1
   2  -4   7  144260    7910   1
   3  -4   7     184     116   1
  -4   4   8   11456     628  -2
   4  -4   7   11456     628   1
   5  -4   7   12983     722   1
  -6  -3   7   11530     988   1
  -5  -3   7     302     237   1
  -4  -3   7    4217     372   1
   3   3   3   29726    1363  -2
  -3  -3   7   29726    1363   1
  -2  -3   7   50369    2183   1
  -1  -3   7   16402     612   1
   0  -3   7      50      63   1
   1  -3   7   45128    2007   1
  -2   3   7    6846     389  -2
   2  -3   7    6846     389   1
   3  -3   7   12996     657   1
   4  -3   7    -104     125   1
   5  -3   7   32103    1856   1
  -6  -2   7    4618     821   1
   5   2   2    2068     336  -2
  -5  -2   7    2068     336   1
  -3  -2   7   10364     763   1
  -2  -2   7     670     441   1
  -1  -2   7    7769     322   1
   0  -2   7   33043    1344   1
   1  -2   7   33421    1178   1
   2  -2   7    8103     435   1
   3  -2   7    3891     446   1
   4  -2   7   10471     585   1
   5  -2   7    6685     471   1
  -6  -1   7    1007     404   1
  -5  -1   7   24028    1585   1
  -4  -1   7     493     197   1
   3   1   4   33312    1496  -2
  -3  -1   7   33312    1496   1
  -2  -1   7    2825     369   1
  -1  -1   7    9984     737   1
   0  -1   7   42692    1488   1
   1  -1   7    8297     531   1
  -2   1   8    4977     347  -2
   2  -1   7    4977     347   1
   3  -1   7    2461     349   1
   4  -1   7   19343     937   1
   5  -1   7     899     216   1
  -6   0   7    1323     420   1
   5   0   3    3825     396  -2
  -5   0   7    3825     396   1
  -4   0   7   22787    1097   1
  -3   0   7    6403     420   1
  -2   0   7  134662    5623   1
  -1   0   7    7769     801   1
   0   0   7   62567    2153  -2
   0   0   7   62567    2153   1
   1   0   7   11808     460   1
   2   0   7   31157    1114   1
   3   0   7   24464    1113   1
   4   0   7    6922     435   1
  -5   0  11    2689     443  -2
   5   0   7    2689     443   1
  -6   1   7    5889     712   1
  -5   1   7    1979     330   1
  -4   1   7     235     196   1
  -3   1   7   24742     927   1
   2  -1   6   14925     729  -2
  -2   1   7   14925     729   1
  -1   1   7   19463     894   1
   0   1   7   12337     593   1
   1   1   7   44724    1560   1
   2   1   7    6603     370   1
   3   1   7      44     161   1
   4   1   7     444     205   1
   5   1   7   18282    1289   1
  -6   2   7    4862     657   1
  -5   2   7    4036     411   1
  -4   2   7    1504     261   1
  -3   2   7   90504    3662   1
  -2   2   7   10498     711   1
   0   2   7    2569     347   1
   1   2   7   78234    4702   1
   2   2   7   16813     804   1
   3   2   7     383     192   1
   4   2   7    9142     733   1
  -6   3   7   10316     925   1
  -5   3   7    1017     359   1
  -4   3   7    2641     427   1
  -3   3   7   20711    1588   1
   2  -3   7   18791    1325  -2
  -2   3   7   18791    1325   1
  -1   3   7    3319     416   1
   0   3   7   40298    2523   1
   1   3   7    6436     579   1
   2   3   7    5297     355   1
  -3  -3  11    4050     413  -2
   3   3   7    4050     413   1
   4   3   7   43827    2722   1
  -6   4   7     672     336   1
  -5   4   7    2111     551   1
   4  -4   6   12999     690  -2
  -4   4   7   12999     690   1
  -3   4   7    1899     233   1
  -2   4   7    9907     836   1
  -1   4   7     576     244   1
   0   4   7   52640    3263   1
   1   4   7    4436     492   1
   2   4   7    4918     534   1
   3   4   7   11030     616   1
   4   4   7     138     212   1
  -4   5   7    9680     575   1
  -3   5   7     252     216   1
   2  -5   8   13506    1049  -2
  -2   5   7   13506    1049   1
  -1   5   7    6264     606   1
   0   5   7     570     227   1
   1   5   7    1651     351   1
   2   5   7     332     229   1
  -3  -5  12    9599     583  -2
   3   5   7    9599     583   1
   4  -6   7    4619     616  -2
  -4   6   7    4619     616   1
  -3   6   7   39586    1780   1
  -2   6   7    2968     465   1
  -1   6   7    7743     712   1
   0   6   7    4875     583   1
  -1  -6  11   19554    1428  -2
   1   6   7   19554    1428   1
   2   6   7    8533     825   1
   3   6   7    2441     320   1
  -4   7   7    -154     195   1
  -3   7   7   11035     632   1
  -2   7   7     958     308   1
   1  -7  10     801     316  -2
  -1   7   7     801     316   1
   0   7   7   32179    2178   1
   1   7   7    2061     444   1
   2   7   7     600     304   1
  -3   8   7   18998     975   1
  -2   8   7     523     306   1
  -1   8   7     668     299   1
   0   8   7   10450     940   1
  -1  -8  12    2110     573  -2
   1   8   7    2110     573   1
  -2   9   7    5795     749   1
  -1 -10   8     521     418   1
   0 -10   8    7001     840   1
   1 -10   8   17870    1318   1
   2 -10   8    4099     734   1
  -3  -9   8    2248     589   1
  -2  -9   8    2350     312   1
  -1  -9   8   11809    1690   1
   0  -9   8    6275     746   1
  -1   9   4    3067     436  -2
   1  -9   8    3067     436   1
   2  -9   8    4861     385   1
   3  -9   8    -102     202   1
  -3  -8   8     135     463   1
  -2  -8   8    2388     313   1
   1   8   3    4733     791  -2
  -1  -8   8    4733     791   1
   0  -8   8    7690     793   1
   1  -8   8    2503     383   1
   2  -8   8   11188    1457   1
   3  -8   8   18556    1091   1
  -4  -7   8    2804     359   1
  -3  -7   8    9876     620   1
  -2  -7   8   19125     974   1
  -1  -7   8   10526    1485   1
   0  -7   8    1531     221   1
  -1   7   5   20961    1361  -2
   1  -7   8   20961    1361   1
   2  -7   8     548     158   1
   3  -7   8    8471     512   1
   4  -7   8     342     251   1
  -4  -6   8     608     290   1
  -3  -6   8   13113    1493   1
   1   6   4     644     187  -2
  -1  -6   8     644     187   1
   0  -6   8   51233    3094   1
   1  -6   8   23549    1351   1
   2  -6   8   23778    1105   1
   3  -6   8   13197     691   1
  -4   6   8    7472     492  -2
   4  -6   8    7472     492   1
  -5  -5   8    1623     551   1
  -4  -5   8     832     244   1
   3   5   3    6958     726  -2
  -3  -5   8    6958     726   1
  -1  -5   8   15543     779   1
   0  -5   8   15184    1591   1
   1  -5   8   10892     712   1
  -2   5   7   16169     860  -2
   2  -5   8   16169     860   1
   3  -5   8     523     157   1
   4  -5   8   16480     849   1
   5   4   2    5063     469  -2
  -5  -4   8    5063     469   1
  -4  -4   8   14489    1484   1
  -3  -4   8    1938     292   1
  -2  -4   8    4709     482   1
  -1  -4   8   10749     575   1
   0  -4   8   13005     609   1
   1  -4   8    2617     236   1
   2  -4   8   19624    1408   1
   3  -4   8   14017     709   1
  -4   4   9    6516     447  -2
   4  -4   8    6516     447   1
  -5  -3   8    1132     300   1
  -4  -3   8    5366     433   1
   3   3   4    2941     314  -2
  -3  -3   8    2941     314   1
  -2  -3   8   31334    1421   1
  -1  -3   8   78989    3350   1
   0  -3   8    5153     296   1
   1  -3   8   13230     527   1
  -2   3   8   30247    1349  -2
   2  -3   8   30247    1349   1
   3  -3   8   14876     746   1
   4  -3   8    3819     337   1
   5  -3   8    3002     554   1
  -6  -2   8    3556     642   1
   5   2   3    6496     512  -2
  -5  -2   8    6496     512   1
  -4  -2   8     206     198   1
  -3  -2   8   12364     671   1
  -2  -2   8    5426     459   1
  -1  -2   8   36581    2290   1
   0  -2   8    5834     280   1
   1  -2   8   39478    1389   1
   2  -2   8   30664    1362   1
   3  -2   8     104     126   1
   4  -2   8   11051     618   1
   5  -2   8     380     217   1
  -6  -1   8    4499     676   1
  -5  -1   8      96     252   1
  -4  -1   8    5663     441   1
  -3  -1   8   74494    3191   1
  -2  -1   8    6452     420   1
  -1  -1   8    3238     427   1
   0  -1   8   32546    1538   1
   1  -1   8    8194     352   1
  -2   1   9   32571    1435  -2
   2  -1   8   32571    1435   1
   3  -1   8   17913     860   1
   4  -1   8   32284    1469   1
  -6   0   8    4677     703   1
   5   0   4    1501     312  -2
  -5   0   8    1501     312   1
  -4   0   8   27005    1286   1
  -3   0   8    3144     329   1
  -2   0   8   16907     833   1
  -1   0   8    6814     668   1
   0   0   8  226071    7630  -2
   0   0   8  226071    7630   1
   1   0   8    1046     122   1
   2   0   8    2603     183   1
   3   0   8   31734    1640   1
   4   0   8    2963     418   1
  -6   1   8    3563     657   1
  -5   1   8    2035     353   1
  -4   1   8    5915     454   1
  -3   1   8    5904     429   1
   2  -1   7    2695     270  -2
  -2   1   8    2695     270   1
  -1   1   8   22695    1044   1
   0   1   8     160     106   1
   1   1   8     860     196   1
   2   1   8    2302     314   1
   3   1   8   18648    1246   1
   4   1   8    4208     478   1
  -6   2   8     761     412   1
  -5   2   8    7915     564   1
  -4   2   8    9814     602   1
  -3   2   8     176     168   1
  -2   2   8   16546     892   1
  -1   2   8   11487     900   1
   0   2   8    1875     338   1
   1   2   8   69722    4232   1
   3   2   8      16     177   1
   4   2   8    3183     435   1
  -6   3   8     112     320   1
  -5   3   8    7728    1070   1
  -4   3   8    7429     513   1
  -3   3   8   29272    1332   1
   2  -3   8   31434    2070  -2
  -2   3   8   31434    2070   1
  -1   3   8   10022     819   1
   0   3   8    6570     608   1
   1   3   8   66320    4057   1
   2   3   8   54934    2849   1
  -3  -3  12    2118     340  -2
   3   3   8    2118     340   1
   4   3   8    7746     675   1
   4  -4   7   27030    1875  -2
  -4   4   8   27030    1875   1
  -3   4   8    4452     596   1
  -2   4   8     135     229   1
   0   4   8   35088    2271   1
   1   4   8   29168    1938   1
   2   4   8    2407     407   1
   3   4   8    8685     536   1
  -4   5   8   14505     863   1
  -3   5   8    1725     250   1
   2  -5   9    8823     811  -2
  -2   5   8    8823     811   1
  -1   5   8   14015    1076   1
   0   5   8    1295     330   1
   1   5   8    3904     516   1
   2   5   8     -72     184   1
  -3  -5  13   35351    2649  -2
   3   5   8   35351    2649   1
   4  -6   8    3323     602  -2
  -4   6   8    3323     602   1
  -3   6   8    1323     234   1
  -2   6   8    4908     580   1
  -1   6   8   44092    2841   1
   0   6   8    3449     509   1
  -1  -6  12    5888     646  -2
   1   6   8    5888     646   1
   2   6   8    8018     800   1
  -4   7   8    4977     542   1
  -3   7   8    1262     365   1
  -2   7   8   12003    1011   1
   1  -7  11    2489     487  -2
  -1   7   8    2489     487   1
   0   7   8    2143     455   1
   1   7   8       7     200   1
  -3   8   8    1666     399   1
  -2   8   8    1473     406   1
  -1   8   8    3835     590   1
  -1 -10   9     578     465   1
   0 -10   9     835     476   1
   1 -10   9    1384     432   1
  -2  -9   9   22127    1519   1
  -1  -9   9    5022     489   1
   0  -9   9   24262    1765   1
  -1   9   5    2124     439  -2
   1  -9   9    2124     439   1
   2  -9   9    7122     708   1
  -2  -8   9   10611    1100   1
   1   8   4     522     369  -2
  -1  -8   9     522     369   1
   0  -8   9    6465     747   1
   1  -8   9    7284     675   1
   2  -8   9    1436     230   1
   3  -8   9   45589    2063   1
  -4  -7   9    2635     673   1
  -3  -7   9    5060     443   1
  -2  -7   9    4814     412   1
  -1  -7   9   21310    1049   1
   0  -7   9    4975     642   1
   2  -7   9    1774     233   1
   3  -7   9    8346     516   1
  -4  -6   9     496     263   1
  -3  -6   9    2378     342   1
  -2  -6   9    8567     933   1
   1   6   5    5025     657  -2
  -1  -6   9    5025     657   1
   0  -6   9    7301    1213   1
   1  -6   9    3911     318   1
   2  -6   9   37604    1676   1
   3  -6   9     120     128   1
  -4   6   9    1643     278  -2
   4  -6   9    1643     278   1
  -4  -5   9    1016     273   1
   3   5   4    2803     355  -2
  -3  -5   9    2803     355   1
  -2  -5   9   21222    2797   1
  -1  -5   9     580     263   1
   0  -5   9   13102     676   1
   1  -5   9    7031     428   1
  -2   5   8    3573     285  -2
   2  -5   9    3573     285   1
   3  -5   9    4198     800   1
   4  -5   9    9254     564   1
   5   4   3     -48     304  -2
  -5  -4   9     -48     304   1
  -4  -4   9   13078     776   1
  -3  -4   9    5475     442   1
  -2  -4   9   18415    1269   1
  -1  -4   9   52209    2274   1
   0  -4   9   33611    2460   1
   1  -4   9   44260    2321   1
   2  -4   9    2039     228   1
   3  -4   9    7105     437   1
  -4   4  10     109     155  -2
   4  -4   9     109     155   1
  -5  -3   9    7426    1340   1
  -4  -3   9   12459     740   1
   3   3   5   12790     716  -2
  -3  -3   9   12790     716   1
  -2  -3   9   48631    3008   1
  -1  -3   9   17851     986   1
   0  -3   9    2924     261   1
   1  -3   9   21093    1341   1
  -2   3   9   42037    1840  -2
   2  -3   9   42037    1840   1
   3  -3   9   21943    1042   1
   4  -3   9   10597     615   1
   5   2   4   14216    1238  -2
  -5  -2   9   14216    1238   1
  -4  -2   9    1326     285   1
  -3  -2   9    4887     408   1
  -2  -2   9    8161     633   1
  -1  -2   9   44764    2785   1
   0  -2   9    5865     358   1
   1  -2   9   16155     623   1
   2  -2   9   28400    1397   1
   3  -2   9     526     161   1
   4  -2   9     432     177   1
  -6  -1   9    5168     776   1
  -5  -1   9    1960     362   1
  -4  -1   9     295     302   1
  -3  -1   9   41346    2320   1
  -2  -1   9    9225     696   1
  -1  -1   9     143      94   1
   0  -1   9   27190    1139   1
   1  -1   9    5549     472   1
  -2   1  10   20922     968  -2
   2  -1   9   20922     968   1
   3  -1   9     393     155   1
   4  -1   9    4003     483   1
  -6   0   9    5786     850   1
   5   0   5     214     276  -2
  -5   0   9     214     276   1
  -4   0   9     428     232   1
  -3   0   9   70624    3060   1
  -2   0   9   72873    3129   1
  -1   0   9    1896     254   1
   0   0   9   21692    1225  -2
   0   0   9   21692    1225   1
   1   0   9   54808    1945   1
   2   0   9   14328     985   1
   3   0   9     384     213   1
   4   0   9    5059     542   1
  -6   1   9     779     479   1
  -5   1   9     241     255   1
  -4   1   9    7935     562   1
  -3   1   9    7333     503   1
   2  -1   8   19160    1239  -2
  -2   1   9   19160    1239   1
  -1   1   9    8338     481   1
   0   1   9    2582     411   1
   1   1   9   16526     796   1
   2   1   9    7337     625   1
   3   1   9   24505    1594   1
   4   1   9   18470    1289   1
  -6   2   9     195     397   1
  -5   2   9    4096     439   1
  -4   2   9    3946     403   1
  -3   2   9      31     170   1
  -2   2   9    7464     732   1
  -1   2   9   33799    2205   1
   0   2   9   26955    1789   1
   1   2   9     598     154   1
   2   2   9   26307    1837   1
   3   2   9    4122     470   1
   4   2   9     583     402   1
  -5   3   9   14579    1205   1
  -4   3   9    1375     430   1
  -3   3   9    4840     611   1
   2  -3   9   35123    2309  -2
  -2   3   9   35123    2309   1
  -1   3   9    2842     441   1
   0   3   9   13360    1019   1
   1   3   9   21982    1512   1
   2   3   9   11383     623   1
  -3  -3  13   16394    1145  -2
   3   3   9   16394    1145   1
  -5   4   9    4864     856   1
   4  -4   8    5776     713  -2
  -4   4   9    5776     713   1
  -3   4   9    6966     763   1
  -2   4   9    3238     521   1
   0   4   9   12722    1000   1
   1   4   9   19474    1402   1
   2   4   9     370     164   1
   3   4   9     563     256   1
  -4   5   9    3561     612   1
  -3   5   9   16773    1314   1
  -2   5   9    2921     532   1
  -1   5   9   13200    1053   1
   0   5   9    3508     499   1
   1   5   9    2568     482   1
   2   5   9     159     218   1
  -3  -5  14    4460     653  -2
   3   5   9    4460     653   1
   4  -6   9    3581     477  -2
  -4   6   9    3581     477   1
  -3   6   9    1036     342   1
  -2   6   9      71     230   1
  -1   6   9    7458     755   1
   0   6   9   20790    1531   1
  -1  -6  13    1260     358  -2
   1   6   9    1260     358   1
   2   6   9    7144     758   1
  -3   7   9    1057     351   1
  -2   7   9    8453     840   1
   1  -7  12    5772     700  -2
  -1   7   9    5772     700   1
   0   7   9    3258     543   1
  -2  -9  10   13554    1750   1
  -1  -9  10     207     400   1
   0  -9  10    5687     769   1
  -1   9   6    5465     603  -2
   1  -9  10    5465     603   1
  -3  -8  10    2871     824   1
  -2  -8  10    4021     507   1
   1   8   5     968     256  -2
  -1  -8  10     968     256   1
   0  -8  10    4420     670   1
   1  -8  10   19200    1382   1
   2  -8  10    1430     383   1
   3  -8  10    4910     544   1
  -3  -7  10   10885    1338   1
  -2  -7  10    -117     184   1
  -1  -7  10    6482     470   1
   0  -7  10   12366    1059   1
  -1   7   7    1923     343  -2
   1  -7  10    1923     343   1
   2  -7  10    5679     393   1
   3  -7  10     123     156   1
  -4  -6  10    4817     490   1
  -3  -6  10    1002     273   1
  -2  -6  10    6157     476   1
   1   6   6   17508     895  -2
  -1  -6  10   17508     895   1
   0  -6  10    9272     861   1
   2  -6  10    7238     445   1
   3  -6  10    4846     373   1
  -4  -5  10    9871     821   1
   3   5   5    2390     344  -2
  -3  -5  10    2390     344   1
  -2  -5  10   27791    2513   1
  -1  -5  10    3029     324   1
   0  -5  10    1648     263   1
   1  -5  10   13109     683   1
   2  -5  10    3977     314   1
   3  -5  10    6095     729   1
   4  -5  10    5669     523   1
  -4  -4  10    5035     803   1
  -3  -4  10    6108    1059   1
  -2  -4  10    9803     596   1
  -1  -4  10    1904     340   1
   0  -4  10   16029     809   1
   1  -4  10   98602    5839   1
   2  -4  10     863     180   1
   3  -4  10     149     139   1
  -4   4  11    8923     565  -2
   4  -4  10    8923     565   1
  -4  -3  10    1050     378   1
   3   3   6   35171    1635  -2
  -3  -3  10   35171    1635   1
  -2  -3  10    6532     494   1
   0  -3  10    8801     402   1
   1  -3  10    6630     390   1
  -2   3  10    5832     672  -2
   2  -3  10    5832     672   1
   3  -3  10    4877     365   1
   4  -3  10   29219    1382   1
   5   2   5    2133     393  -2
  -5  -2  10    2133     393   1
  -4  -2  10     844     276   1
  -3  -2  10      70     210   1
  -2  -2  10    9566     589   1
  -1  -2  10   54595    2383   1
   0  -2  10   31278    1142   1
   1  -2  10    1804     228   1
   2  -2  10   13985     703   1
   3  -2  10    1171     217   1
   4  -2  10   14184    1112   1
  -5  -1  10     432     302   1
  -4  -1  10   13047     781   1
  -3  -1  10     443     234   1
  -2  -1  10    4348     451   1
  -1  -1  10    2896     480   1
   0  -1  10     351     110   1
   1  -1  10      98      88   1
  -2   1  11    7440     431  -2
   2  -1  10    7440     431   1
   3  -1  10   11596     882   1
   4  -1  10     536     255   1
   5   0   6   10379     714  -2
  -5   0  10   10379     714   1
  -4   0  10    5391     496   1
  -3   0  10   22594    1124   1
  -2   0  10    1734     437   1
  -1   0  10   51928    2265   1
   0   0  10     550     122  -2
   0   0  10     550     122   1
   1   0  10   35303    2112   1
   2   0  10    4074     435   1
   3   0  10     648     241   1
   4   0  10    1259     480   1
  -5   1  10      95     262   1
  -4   1  10    6233    1133   1
  -3   1  10   44217    1991   1
   2  -1   9    8097     503  -2
  -2   1  10    8097     503   1
  -1   1  10     740     326   1
   0   1  10   23373    1594   1
   1   1  10    3273     284   1
   2   1  10   16952    1154   1
   3   1  10    3213     416   1
  -5   2  10    5109    1058   1
  -4   2  10    8604     862   1
  -3   2  10    3402     605   1
  -2   2  10     233     280   1
  -1   2  10    5633     620   1
   0   2  10   95728    5790   1
   1   2  10    3834     310   1
   2   2  10    7720     589   1
   3   2  10    2807     414   1
  -5   3  10    2957     596   1
  -4   3  10    7816     856   1
  -3   3  10   11303     991   1
   2  -3  10    4952     607  -2
  -2   3  10    4952     607   1
  -1   3  10    2674     461   1
   0   3  10    6794     684   1
   1   3  10    2336     420   1
   2   3  10    7381     640   1
  -3  -3  14   39380    2503  -2
   3   3  10   39380    2503   1
  -5   4  10    4400     697   1
   4  -4   9     796     384  -2
  -4   4  10     796     384   1
  -3   4  10     192     302   1
  -2   4  10      14     250   1
  -1   4  10   32561    2184   1
   0   4  10    7503     728   1
   1   4  10     499     257   1
   2   4  10    2616     466   1
  -4   5  10     407     330   1
  -3   5  10   10720    1005   1
  -2   5  10     236     297   1
  -1   5  10    1089     355   1
   0   5  10    3634     549   1
   1   5  10    3479     539   1
   2   5  10    8144     803   1
   4  -6  10   19224    1567  -2
  -4   6  10   19224    1567   1
  -3   6  10    3404     551   1
  -2   6  10    2985     541   1
  -1   6  10     420     278   1
   0   6  10    8201     820   1
  -1  -6  14    5480     665  -2
   1   6  10    5480     665   1
   0  -9  11    2309     784   1
  -2  -8  11    3946     542   1
   1   8   6    4776     805  -2
  -1  -8  11    4776     805   1
   0  -8  11    5852     781   1
   1  -8  11    5626     596   1
  -3  -7  11   12156     772   1
  -1  -7  11    1849     324   1
   0  -7  11   21074    1570   1
  -1   7   8    7085     669  -2
   1  -7  11    7085     669   1
   2  -7  11    9411     814   1
   3  -7  11     761     259   1
  -3  -6  11     520     635   1
  -2  -6  11     154     217   1
   1   6   7   10218     622  -2
  -1  -6  11   10218     622   1
   0  -6  11    9781     915   1
   1  -6  11    9080     768   1
   2  -6  11     451     253   1
   3  -6  11    2294     279   1
  -4  -5  11   10945     742   1
   3   5   6     899     291  -2
  -3  -5  11     899     291   1
  -2  -5  11   16035     874   1
  -1  -5  11    3025     544   1
   0  -5  11    8932     841   1
   1  -5  11    8292     705   1
   2  -5  11     492     204   1
   3  -5  11   19550    1086   1
  -4  -4  11    1378     356   1
  -3  -4  11     108     237   1
  -2  -4  11    3433     395   1
  -1  -4  11   26383    1257   1
   0  -4  11    5272     483   1
   1  -4  11   43176    1893   1
   2  -4  11     721     178   1
   3  -4  11    3764     335   1
  -4  -3  11    4994     669   1
   3   3   7   11044     700  -2
  -3  -3  11   11044     700   1
  -2  -3  11   38630    1773   1
   1  -3  11    2947     256   1
  -2   3  11   19517     943  -2
   2  -3  11   19517     943   1
   3  -3  11    3634     328   1
   4  -3  11    9337     858   1
   5   2   6     619     353  -2
  -5  -2  11     619     353   1
  -4  -2  11    6958     591   1
  -3  -2  11     149     384   1
  -2  -2  11   15242    1572   1
  -1  -2  11     372     221   1
   0  -2  11   74288    2583   1
   1  -2  11   12964     662   1
   2  -2  11      36     126   1
   3  -2  11    1013     229   1
  -5  -1  11     755     628   1
  -4  -1  11   25630    1311   1
  -3  -1  11   10672     682   1
  -2  -1  11   11730     689   1
  -1  -1  11     623     212   1
   0  -1  11    2674     218   1
   1  -1  11   13447     903   1
  -2   1  12    4295     464  -2
   2  -1  11    4295     464   1
   3  -1  11   50989    3162   1
   5   0   7    3483     498  -2
  -5   0  11    3483     498   1
  -4   0  11    3086     418   1
  -3   0  11     830     269   1
  -2   0  11     645     204   1
  -1   0  11   55504    2433   1
   0   0  11     -30     178  -2
   0   0  11     -30     178   1
   1   0  11   11607     614   1
   2   0  11    3655     434   1
   3   0  11    7197     647   1
  -5   1  11    5376     832   1
  -4   1  11    8211     925   1
  -3   1  11     542     363   1
   2  -1  10   11404     977  -2
  -2   1  11   11404     977   1
  -1   1  11    5296     632   1
   0   1  11     108     139   1
   1   1  11     310     148   1
   2   1  11    5914     557   1
   3   1  11    4831     528   1
  -5   2  11    1631     507   1
  -4   2  11    2678     582   1
  -3   2  11     134     318   1
  -2   2  11    7521     777   1
  -1   2  11    4566     592   1
   0   2  11   53284    3357   1
   1   2  11    6080     776   1
   2   2  11    8720     720   1
  -5   3  11     127     402   1
  -4   3  11    7410     844   1
  -3   3  11   14282    1192   1
   2  -3  11    7764     813  -2
  -2   3  11    7764     813   1
  -1   3  11    3049     540   1
   0   3  11    3256     511   1
   1   3  11   10616     608   1
   2   3  11     228     155   1
   4  -4  10    6836     810  -2
  -4   4  11    6836     810   1
  -3   4  11     728     373   1
  -2   4  11    3349     565   1
  -1   4  11   12583    1061   1
   0   4  11   38679    2561   1
   1   4  11    2630     450   1
   2   4  11    5227     619   1
  -4   5  11    2956     829   1
  -3   5  11    7099     833   1
  -2   5  11    4567     667   1
  -1   5  11    5369     676   1
   0   5  11     992     350   1
   1   5  11    2842     519   1
  -2   6  11   16995    1389   1
  -1   6  11     179     266   1
  -2  -8  12    5648     663   1
   1   8   7    5708     941  -2
  -1  -8  12    5708     941   1
   0  -8  12    4511     838   1
  -2  -7  12    3515     429   1
  -1  -7  12     304     387   1
   0  -7  12     832     443   1
  -1   7   9    3776     482  -2
   1  -7  12    3776     482   1
  -3  -6  12     195     276   1
  -2  -6  12    8399     603   1
   1   6   8    3293     382  -2
  -1  -6  12    3293     382   1
   0  -6  12   16061    1286   1
   1  -6  12   14888    1118   1
   2  -6  12     454     259   1
   3  -6  12     594     306   1
   3   5   7    8318     637  -2
  -3  -5  12    8318     637   1
  -2  -5  12       3     228   1
  -1  -5  12    2086     333   1
   0  -5  12    8755     862   1
   1  -5  12    1823     383   1
   2  -5  12    2159     512   1
   3  -5  12   11719     681   1
  -4  -4  12     701     329   1
  -3  -4  12    2117     375   1
  -2  -4  12    4982     472   1
  -1  -4  12   26703    1296   1
   0  -4  12    7323     761   1
   1  -4  12    4384     477   1
   2  -4  12    6074     496   1
   3  -4  12    4977     391   1
  -4  -3  12   25679    1929   1
   3   3   8    1911     373  -2
  -3  -3  12    1911     373   1
  -2  -3  12    6892     550   1
  -1  -3  12    1915     329   1
   0  -3  12    8735     559   1
   1  -3  12    3983     364   1
  -2   3  12   11241     618  -2
   2  -3  12   11241     618   1
   3  -3  12    3953     750   1
  -4  -2  12    1324     369   1
  -3  -2  12    2216     564   1
  -2  -2  12    5831     712   1
  -1  -2  12    9223     586   1
   0  -2  12   23192    3491   1
   1  -2  12   25362    1166   1
   2  -2  12    1945     342   1
   3  -2  12     170     229   1
  -5  -1  12    1346     535   1
  -4  -1  12   26796    1375   1
  -3  -1  12   16254     917   1
  -2  -1  12   15024     832   1
  -1  -1  12   19559    1789   1
   0  -1  12      66     117   1
   1  -1  12   26979    1727   1
  -2   1  13    -108     181  -2
   2  -1  12    -108     181   1
   3  -1  12     715     278   1
   5   0   8    5953     964  -2
  -5   0  12    5953     964   1
  -4   0  12    5952     557   1
  -3   0  12    6292     792   1
  -2   0  12    1887     483   1
  -1   0  12   21300    1527   1
   0   0  12   11858     651  -2
   0   0  12   11858     651   1
   1   0  12    1566     234   1
   2   0  12    3250     425   1
   3   0  12    4127     730   1
  -4   1  12    7237     862   1
  -3   1  12    4413     658   1
   2  -1  11    3520     607  -2
  -2   1  12    3520     607   1
  -1   1  12    6688     736   1
   0   1  12    4522     369   1
   1   1  12    1174     214   1
   2   1  12   10879     844   1
  -4   2  12    4933     764   1
  -3   2  12     813     404   1
  -2   2  12    9364     920   1
  -1   2  12   17042    1325   1
   0   2  12     182     162   1
   1   2  12   10785     618   1
   2   2  12    9032     750   1
  -4   3  12     878     393   1
  -3   3  12    8385     886   1
   2  -3  12    6389     771  -2
  -2   3  12    6389     771   1
  -1   3  12    4514     623   1
   0   3  12   10262     928   1
   1   3  12   18086    1242   1
  -3   4  12    2665     585   1
  -2   4  12     477     338   1
  -1   4  12   10721     988   1
   0   4  12    9694     911   1
   1   4  12    1328     335   1
  -2   5  12    8332     949   1
  -1   5  12     422     328   1
   0   5  12    4205     707   1
  -2  -7  13    6143     725   1
  -1  -7  13     -17     404   1
   0  -7  13    2825     657   1
  -2  -6  13    4505     800   1
   1   6   9    3879     682  -2
  -1  -6  13    3879     682   1
   0  -6  13    6749     826   1
   1  -6  13    5965     608   1
   3   5   8   31446    1748  -2
  -3  -5  13   31446    1748   1
  -2  -5  13     -75     276   1
  -1  -5  13     135     248   1
   0  -5  13    1107     432   1
   1  -5  13    3784     465   1
   2  -5  13   10035     865   1
  -3  -4  13    7443     635   1
  -2  -4  13     117     275   1
  -1  -4  13     466     262   1
   0  -4  13   66203    4128   1
   1  -4  13   10710     856   1
   2  -4  13      50     142   1
  -4  -3  13    7430     955   1
   3   3   9    9561     706  -2
  -3  -3  13    9561     706   1
  -2  -3  13    2065     345   1
  -1  -3  13    3498     550   1
   0  -3  13    3003     539   1
   1  -3  13    2992     402   1
  -2   3  13    3378     319  -2
   2  -3  13    3378     319   1
  -4  -2  13      15     327   1
  -3  -2  13     205     288   1
  -2  -2  13    2324     555   1
  -1  -2  13   14462    1061   1
   0  -2  13     659     209   1
   1  -2  13   14289    1022   1
   2  -2  13    2231     384   1
  -4  -1  13   10136    1045   1
  -3  -1  13    5576     533   1
  -2  -1  13    2106     336   1
  -1  -1  13     942     358   1
   0  -1  13     130     242   1
   1  -1  13    2809     398   1
  -2   1  14    9717     797  -2
   2  -1  13    9717     797   1
  -4   0  13    4103     783   1
  -3   0  13    3966     701   1
  -2   0  13    4355     634   1
  -1   0  13     311     281   1
   0   0  13   27978    2067  -2
   0   0  13   27978    2067   1
   1   0  13      88     202   1
   2   0  13    4931     533   1
  -4   1  13    8725    1128   1
  -3   1  13   16913    1363   1
   2  -1  12     192     304  -2
  -2   1  13     192     304   1
  -1   1  13     662     332   1
   0   1  13    4510     381   1
   1   1  13    1467     276   1
   2   1  13    4089     548   1
  -3   2  13    1228     448   1
  -2   2  13    7052     800   1
  -1   2  13   27607    1959   1
   0   2  13     581     199   1
   1   2  13     797     304   1
  -3   3  13     662     397   1
   2  -3  13    1460     436  -2
  -2   3  13    1460     436   1
  -1   3  13   13897    1169   1
   0   3  13    2961     540   1
   1   3  13   11718    1413   1
  -1   4  13    4284     669   1
   0   4  13     155     306   1
  -2  -6  14     933     418   1
   1   6  10    5714     855  -2
  -1  -6  14    5714     855   1
   0  -6  14    2009     575   1
  -2  -5  14    2487     641   1
  -1  -5  14    2721     627   1
   0  -5  14     107     404   1
   1  -5  14     214     218   1
  -3  -4  14    -109     355   1
  -2  -4  14    8346     651   1
  -1  -4  14    2583     653   1
   0  -4  14   20551    1538   1
   1  -4  14    2165     390   1
   2  -4  14    8434     770   1
   3   3  10   21049    1164  -2
  -3  -3  14   21049    1164   1
  -2  -3  14     984     342   1
  -1  -3  14    5038     698   1
   0  -3  14    7073     767   1
  -2   3  14     229     230  -2
   2  -3  14     229     230   1
  -4  -2  14     456     479   1
  -3  -2  14    3556     511   1
  -2  -2  14    6358     593   1
  -1  -2  14   10484    1142   1
   2  -2  14     136     212   1
  -4  -1  14   16463    1652   1
  -3  -1  14    1908     557   1
  -2  -1  14    4141     662   1
  -1  -1  14    3591     553   1
   0  -1  14    8330     799   1
   1  -1  14     264     218   1
  -2   1  15   14284    1179  -2
   2  -1  14   14284    1179   1
  -3   0  14     926     429   1
  -2   0  14   11047    1034   1
  -1   0  14     270     291   1
   0   0  14     369     268  -2
   0   0  14     369     268   1
   1   0  14    3005     432   1
  -3   1  14    2549     839   1
   2  -1  13    7943     871  -2
  -2   1  14    7943     871   1
  -1   1  14    2055     516   1
   0   1  14    3948     422   1
   1   1  14    2342     412   1
  -2   2  14     251     327   1
  -1   2  14   21317    1612   1
   0   2  14    2501     366   1
   0   3  14    3807     629   1
  -1  -5  15   10797    1196   1
   0  -5  15    1756     544   1
  -2  -4  15    5423     573   1
  -1  -4  15    4269     748   1
   0  -4  15     514     446   1
   3   3  11    9952    1143  -2
  -3  -3  15    9952    1143   1
  -2  -3  15    3581     646   1
  -1  -3  15    2073     363   1
  -3  -2  15     896     808   1
  -2  -2  15    4036     668   1
  -1  -2  15    2040     471   1
  -2  -1  15    1977     515   1
  -1  -1  15    1836     455   1
  -2   0  15   12429    1143   1
  -1   0  15    1580     446   1
   0   0  15     354     287  -2
   0   0  15     354     287   1
  -1   1  15    3796     615   1
   0   1  15     758     313   1
;
_shelx_hkl_checksum                79000
_olex2_submission_special_instructions  'No special instructions were received'
loop_
  _twin_individual_id
  _twin_individual_mass_fraction_refined
 1 0.730(6)
 2 0.270(6)
